# Supplementary material for: Secretome and Proteome of Extracellular Vesicles Provide Protein Markers of Lung and Colorectal Cancer
Source: Int J Mol Sci. 2025 Jan 25;26(3):1016. doi: 10.3390/ijms26031016 (PMC11816676; doi:10.3390/ijms26031016)
Supplement: Supplementary file 1 [file ijms-26-01016-s001.zip › Table S1.xlsx]

## Sheet: SRM_table_EV_cells
Compound	Retention Time (min)	RT Window (min)	Polarity	Precursor (m/z)	Product (m/z)	Collision Energy (V)
DAGTIAGLNVLR(+2)	24.19	2.5	Positive	600.34	855.541	22.7
DAGTIAGLNVLR(+2)	24.19	2.5	Positive	600.34	742.457	22.7
DAGTIAGLNVLR(+2)	24.19	2.5	Positive	600.34	671.42	22.7
DAGTIAGLNVLR (heavy)(+2)	24.19	2.5	Positive	605.344	865.549	22.7
DAGTIAGLNVLR (heavy)(+2)	24.19	2.5	Positive	605.344	752.465	22.7
DAGTIAGLNVLR (heavy)(+2)	24.19	2.5	Positive	605.344	681.428	22.7
NLFETPILAR(+2)	26.22	2.5	Positive	587.334	946.536	22.3
NLFETPILAR(+2)	26.22	2.5	Positive	587.334	799.467	22.3
NLFETPILAR (heavy)(+2)	26.22	2.5	Positive	592.339	956.544	22.3
NLFETPILAR (heavy)(+2)	26.22	2.5	Positive	592.339	809.475	22.3
VMSEFNNNFR(+2)	21.1	2.5	Positive	629.287	1027.46	23.7
VMSEFNNNFR(+2)	21.1	2.5	Positive	629.287	811.385	23.7
VMSEFNNNFR(+2)	21.1	2.5	Positive	629.287	664.316	23.7
VMSEFNNNFR (heavy)(+2)	21.1	2.5	Positive	634.291	1037.47	23.7
VMSEFNNNFR (heavy)(+2)	21.1	2.5	Positive	634.291	821.393	23.7
VMSEFNNNFR (heavy)(+2)	21.1	2.5	Positive	634.291	674.324	23.7
DVLETFTVK(+2)	23.81	2.5	Positive	526.287	837.472	20.2
DVLETFTVK(+2)	23.81	2.5	Positive	526.287	724.388	20.2
DVLETFTVK(+2)	23.81	2.5	Positive	526.287	595.345	20.2
DVLETFTVK (heavy)(+2)	23.81	2.5	Positive	530.294	845.486	20.2
DVLETFTVK (heavy)(+2)	23.81	2.5	Positive	530.294	732.402	20.2
DVLETFTVK (heavy)(+2)	23.81	2.5	Positive	530.294	603.359	20.2
LLDEEEATDNDLR(+2)	20.07	2.5	Positive	766.857	933.427	28.4
LLDEEEATDNDLR(+2)	20.07	2.5	Positive	766.857	804.385	28.4
LLDEEEATDNDLR(+2)	20.07	2.5	Positive	766.857	733.348	28.4
LLDEEEATDNDLR (heavy)(+2)	20.07	2.5	Positive	771.861	943.435	28.4
LLDEEEATDNDLR (heavy)(+2)	20.07	2.5	Positive	771.861	814.393	28.4
LLDEEEATDNDLR (heavy)(+2)	20.07	2.5	Positive	771.861	743.356	28.4

## Sheet: EV_cells_SRM_SIS Results
Peptide Sequence	Protein Name	EV marker	Abundance attomole/µg	Cell line	Reapeat of isolation
DAGTIAGLNVLR	sp|P11142|HSP7C_HUMAN	HSPA8	341	A549	1b
DAGTIAGLNVLR	sp|P11142|HSP7C_HUMAN	HSPA8	298	A549	2b
DAGTIAGLNVLR	sp|P11142|HSP7C_HUMAN	HSPA8	211	NCI-H23	b1
DAGTIAGLNVLR	sp|P11142|HSP7C_HUMAN	HSPA8	232	NCI-H23	b3
DAGTIAGLNVLR	sp|P11142|HSP7C_HUMAN	HSPA8	271	NCI-H23	b2
DAGTIAGLNVLR	sp|P11142|HSP7C_HUMAN	HSPA8	459	HCT116	b1
DAGTIAGLNVLR	sp|P11142|HSP7C_HUMAN	HSPA8	439	HCT116	b2
DAGTIAGLNVLR	sp|P11142|HSP7C_HUMAN	HSPA8	588	HCT116	b3
DAGTIAGLNVLR	sp|P11142|HSP7C_HUMAN	HSPA8	164	HT29	b1
DAGTIAGLNVLR	sp|P11142|HSP7C_HUMAN	HSPA8	96	HT29	b2
DAGTIAGLNVLR	sp|P11142|HSP7C_HUMAN	HSPA8	200	HT29	b3
DAGTIAGLNVLR	sp|P11142|HSP7C_HUMAN	HSPA8	138	H460	b1
DAGTIAGLNVLR	sp|P11142|HSP7C_HUMAN	HSPA8	66	H460	b2
DAGTIAGLNVLR	sp|P11142|HSP7C_HUMAN	HSPA8	52	H460	b3
DAGTIAGLNVLR	sp|P11142|HSP7C_HUMAN	HSPA8	122	Caco2	b1
DAGTIAGLNVLR	sp|P11142|HSP7C_HUMAN	HSPA8	106	Caco2	b2
DAGTIAGLNVLR	sp|P11142|HSP7C_HUMAN	HSPA8	123	Caco2	b3
VMSEFNNNFR	sp|P08962|CD63_HUMAN	CD63	192	A549	1b
VMSEFNNNFR	sp|P08962|CD63_HUMAN	CD63	122	A549	2b
VMSEFNNNFR	sp|P08962|CD63_HUMAN	CD63	28	NCI-H23	b1
VMSEFNNNFR	sp|P08962|CD63_HUMAN	CD63	64	NCI-H23	b3
VMSEFNNNFR	sp|P08962|CD63_HUMAN	CD63	39	NCI-H23	b2
VMSEFNNNFR	sp|P08962|CD63_HUMAN	CD63	70	HCT116	b1
VMSEFNNNFR	sp|P08962|CD63_HUMAN	CD63	43	HCT116	b2
VMSEFNNNFR	sp|P08962|CD63_HUMAN	CD63	223	HCT116	b3
VMSEFNNNFR	sp|P08962|CD63_HUMAN	CD63	14	HT29	b1
VMSEFNNNFR	sp|P08962|CD63_HUMAN	CD63	5	HT29	b2
VMSEFNNNFR	sp|P08962|CD63_HUMAN	CD63	32	HT29	b3
VMSEFNNNFR	sp|P08962|CD63_HUMAN	CD63	24	H460	b1
VMSEFNNNFR	sp|P08962|CD63_HUMAN	CD63	79	H460	b2
VMSEFNNNFR	sp|P08962|CD63_HUMAN	CD63	11	Caco2	b2
VMSEFNNNFR	sp|P08962|CD63_HUMAN	CD63	31	Caco2	b3
NLFETPILAR	sp|Q08431|MFGM_HUMAN	MFGE8	27	A549	1b
NLFETPILAR	sp|Q08431|MFGM_HUMAN	MFGE8	17	A549	2b
NLFETPILAR	sp|Q08431|MFGM_HUMAN	MFGE8	24	NCI-H23	b1
NLFETPILAR	sp|Q08431|MFGM_HUMAN	MFGE8	58	NCI-H23	b3
NLFETPILAR	sp|Q08431|MFGM_HUMAN	MFGE8	49	NCI-H23	b2
NLFETPILAR	sp|Q08431|MFGM_HUMAN	MFGE8	56	HCT116	b1
NLFETPILAR	sp|Q08431|MFGM_HUMAN	MFGE8	35	HCT116	b2
NLFETPILAR	sp|Q08431|MFGM_HUMAN	MFGE8	144	HCT116	b3
NLFETPILAR	sp|Q08431|MFGM_HUMAN	MFGE8	8	HT29	b1
NLFETPILAR	sp|Q08431|MFGM_HUMAN	MFGE8	16	HT29	b3
NLFETPILAR	sp|Q08431|MFGM_HUMAN	MFGE8	92	H460	b1
NLFETPILAR	sp|Q08431|MFGM_HUMAN	MFGE8	18	H460	b2
NLFETPILAR	sp|Q08431|MFGM_HUMAN	MFGE8	49	Caco2	b1
NLFETPILAR	sp|Q08431|MFGM_HUMAN	MFGE8	96	Caco2	b2
NLFETPILAR	sp|Q08431|MFGM_HUMAN	MFGE8	146	Caco2	b3
DVLETFTVK	sp|P21926|CD9_HUMAN	CD9	37	A549	1b
DVLETFTVK	sp|P21926|CD9_HUMAN	CD9	17	A549	2b
DVLETFTVK	sp|P21926|CD9_HUMAN	CD9	16	HCT116	b1
DVLETFTVK	sp|P21926|CD9_HUMAN	CD9	34	HCT116	b2
DVLETFTVK	sp|P21926|CD9_HUMAN	CD9	22	HT29	b1
DVLETFTVK	sp|P21926|CD9_HUMAN	CD9	52	HT29	b3
LLDEEEATDNDLR	sp|Q8WUM4|PDC6I_HUMAN	PDCD6IP	72	A549	1b
LLDEEEATDNDLR	sp|Q8WUM4|PDC6I_HUMAN	PDCD6IP	43	A549	2b
LLDEEEATDNDLR	sp|Q8WUM4|PDC6I_HUMAN	PDCD6IP	59	HCT116	b1
LLDEEEATDNDLR	sp|Q8WUM4|PDC6I_HUMAN	PDCD6IP	61	HCT116	b2

## Sheet: All detected proteins
Gene names	Protein IDs	Majority protein IDs	Protein names	Peptides	Razor + unique peptides	Unique peptides	Sequence coverage [%]	Unique + razor sequence coverage [%]	Unique sequence coverage [%]	Mol. weight [kDa]	Q-value	Score	Intensity	MS/MS count	Sample type	GO:0070062~extracellular exosome	GO:0005576~extracellular region	GO:0005615~extracellular space
DNASE2	O00115	O00115	Deoxyribonuclease-2-alpha	4	4	4	11.1	11.1	11.1	39.58	0	12.762	828090000	60	Secretome	yes
PGRMC1	O00264	O00264	Membrane-associated progesterone receptor component 1	3	3	3	14.9	14.9	14.9	21.671	0	50.526	263970000	23	Secretome		yes
CLIC1	O00299	O00299	Chloride intracellular channel protein 1	4	4	4	19.5	19.5	19.5	26.922	0	30.621	757560000	63	Secretome	yes		yes
QSOX1	O00391	O00391	Sulfhydryl oxidase 1	16	16	16	26.6	26.6	26.6	82.577	0	260.92	3415300000	199	Secretome	yes	yes	yes
IPO5	O00410	O00410	Importin-5	2	2	2	1.8	1.8	1.8	123.63	0	5.2142	129950000	9	Secretome
MANBA	O00462;Q9NQW7	O00462	Beta-mannosidase	8	8	8	10.5	10.5	10.5	100.89	0	27.447	884930000	49	Secretome
AGRN	O00468	O00468	Agrin;Agrin N-terminal 110 kDa subunit;Agrin C-terminal 110 kDa subunit;Agrin C-terminal 90 kDa fragment;Agrin C-terminal 22 kDa fragment	50	50	50	33.8	33.8	33.8	217.32	0	323.31	34043000000	727	Secretome	yes	yes
RNASET2	O00584	O00584	Ribonuclease T2	5	5	5	24.6	24.6	24.6	29.48	0	323.31	1831000000	110	Secretome	yes	yes	yes
PODXL	O00592	O00592	Podocalyxin	2	2	2	4.5	4.5	4.5	58.635	0	323.31	267890000	11	Secretome	yes		yes
CYR61	O00622	O00622	Protein CYR61	2	2	2	7.1	7.1	7.1	42.026	0	11.325	166940000	8	Secretome
PDXK	O00764	O00764	Pyridoxal kinase	5	5	5	15.7	15.7	15.7	35.102	0	64.353	315970000	27	Secretome	yes	yes
NDUFAB1	O14561	O14561	Acyl carrier protein, mitochondrial	2	2	2	14.7	14.7	14.7	17.417	0	21.854	263890000	5	Secretome
ABLIM1	O14639	O14639	Actin-binding LIM protein 1	2	2	2	3.7	3.7	3.7	87.687	0.0096852	3.5067	392730000	19	Secretome
ADAM10	O14672	O14672	Disintegrin and metalloproteinase domain-containing protein 10	4	4	4	6.6	6.6	6.6	84.141	0	13.423	388500000	23	Secretome	yes
TPP1	O14773	O14773	Tripeptidyl-peptidase 1	6	6	6	16.7	16.7	16.7	61.247	0	92.377	917250000	48	Secretome	yes
NRP1	O14786	O14786	Neuropilin-1	10	10	10	13.3	13.3	13.3	103.13	0	96.358	943240000	62	Secretome			yes
PFAS	O15067	O15067	Phosphoribosylformylglycinamidine synthase	3	3	3	2.8	2.8	2.8	144.73	0	9.6354	276610000	19	Secretome	yes
CEP290	O15078	O15078	Centrosomal protein of 290 kDa	3	3	3	1.3	1.3	1.3	290.38	0	6.141	195440000	9	Secretome		yes
EPHB6	O15197	O15197	Ephrin type-B receptor 6	6	6	6	7.3	7.3	7.3	110.7	0	108.22	243210000	24	Secretome		yes
LAMA5	O15230	O15230	Laminin subunit alpha-5	3	3	3	1.1	1.1	1.1	399.73	0	65.807	285910000	14	Secretome	yes	yes	yes
SPINT1	O43278	O43278	Kunitz-type protease inhibitor 1	19	19	19	35.9	35.9	35.9	58.397	0	323.31	15648000000	346	Secretome	yes	yes	yes
SPINT2	O43291	O43291	Kunitz-type protease inhibitor 2	3	3	3	15.1	15.1	15.1	28.228	0	28.64	483630000	10	Secretome		yes
TGOLN2	O43493	O43493	Trans-Golgi network integral membrane protein 2	4	4	4	10.3	10.3	10.3	45.879		194.01	1634700000	121	Secretome
B4GAT1	O43505	O43505	Beta-1,4-glucuronyltransferase 1	2	2	2	5.5	5.5	5.5	47.119	0	16.596	91086000	5	Secretome	yes
CA12	O43570	O43570	Carbonic anhydrase 12	2	2	2	6.2	6.2	6.2	39.45	0	10.382	218310000	13	Secretome
ACTN4	O43707;Q9H254	O43707	Alpha-actinin-4	46	46	31	55.4	55.4	38	104.85	0	323.31	14462000000	580	Secretome	yes	yes	yes
CALU	O43852	O43852	Calumenin	15	15	15	48.3	48.3	48.3	37.106	0	279.55	6502700000	369	Secretome		yes
AKR1B10	O60218	O60218	Aldo-keto reductase family 1 member B10	22	22	13	74.1	74.1	46.5	36.019	0	323.31	14667000000	537	Secretome		yes
PCDH7	O60245	O60245	Protocadherin-7	3	3	3	3.8	3.8	3.8	116.07	0	14.36	66153000	4	Secretome
SUSD5	O60279	O60279	Sushi domain-containing protein 5	2	2	2	3.2	3.2	3.2	68.02	0	5.2664	97763000	5	Secretome
PLOD3	O60568	O60568	Procollagen-lysine,2-oxoglutarate 5-dioxygenase 3	14	14	14	20.6	20.6	20.6	84.784	0	59.562	1615200000	123	Secretome	yes		yes
HIST1H2BL	Q99880;Q99879;Q99877;Q93079;Q5QNW6;Q16778;P62807;P58876;P57053;P33778;P23527;P06899;O60814;Q8N257;Q96A08;A0A2R8Y619	Q99880;Q99879;Q99877;Q93079;Q5QNW6;Q16778;P62807;P58876;P57053;P33778;P23527;P06899;O60814;Q8N257;Q96A08	Histone H2B type 1-L;Histone H2B type 1-M;Histone H2B type 1-N;Histone H2B type 1-H;Histone H2B type 2-F;Histone H2B type 2-E;Histone H2B type 1-C/E/F/G/I;Histone H2B type 1-D;Histone H2B type F-S;Histone H2B type 1-B;Histone H2B type 1-O;Histone H2B type 1-J;Histone H2B type 1-K;Histone H2B type 3-B;Histone H2B type 1-A	4	4	4	33.3	33.3	33.3	13.952	0	18.615	770790000	26	Secretome
CUTA	O60888	O60888	Protein CutA	3	3	3	15.6	15.6	15.6	19.116	0	19.164	1081300000	104	Secretome	yes
CTSV	O60911;Q5NE16;P43235	O60911	Cathepsin L2	4	3	3	11.7	9.6	9.6	37.329	0	16.73	170870000	9	Secretome		yes	yes
ICOSLG	O75144	O75144	ICOS ligand	2	2	2	6.6	6.6	6.6	33.348	0	11.609	232040000	27	Secretome	yes
GGCT	O75223	O75223	Gamma-glutamylcyclotransferase	4	4	4	22.3	22.3	22.3	21.007	0	182.38	2352900000	129	Secretome	yes
SEMA7A	O75326	O75326	Semaphorin-7A	6	6	6	10.8	10.8	10.8	74.823	0	21.262	645300000	28	Secretome
TBCA	O75347	O75347	Tubulin-specific chaperone A	8	8	8	59.3	59.3	59.3	12.855	0	22.995	1305400000	60	Secretome
SH3BGRL	O75368	O75368	SH3 domain-binding glutamic acid-rich-like protein	2	2	2	20.2	20.2	20.2	12.774	0	6.7066	178180000	19	Secretome	yes		yes
FLNB	O75369	O75369	Filamin-B	6	6	6	2.4	2.4	2.4	278.16	0	44.123	292490000	19	Secretome	yes
CS	O75390	O75390	Citrate synthase, mitochondrial	3	3	3	5.8	5.8	5.8	51.712	0	12.652	181590000	13	Secretome	yes
CLN5	O75503	O75503	Ceroid-lipofuscinosis neuronal protein 5	3	3	3	8.1	8.1	8.1	41.496	0	6.7953	66580000	6	Secretome	yes
TNFRSF21	O75509	O75509	Tumor necrosis factor receptor superfamily member 21	2	2	2	2.9	2.9	2.9	71.844	0	5.4717	52290000	5	Secretome
IDH1	O75874	O75874	Isocitrate dehydrogenase [NADP] cytoplasmic	11	11	10	30.4	30.4	28.3	46.659	0	42.708	2120800000	104	Secretome	yes	yes
ATRN	O75882	O75882	Attractin	9	9	9	6.8	6.8	6.8	158.54	0	69.205	1402500000	108	Secretome	yes		yes
STC2	O76061	O76061	Stanniocalcin-2	3	3	3	11.9	11.9	11.9	33.248	0	30.998	353490000	36	Secretome			yes
DDAH1	O94760;O95865	O94760	N(G),N(G)-dimethylarginine dimethylaminohydrolase 1	12	12	12	44.9	44.9	44.9	31.121	0	74.52	1698300000	99	Secretome	yes
PROSC	O94903	O94903	Proline synthase co-transcribed bacterial homolog protein	2	2	2	8	8	8	30.344	0.0012788	4.0665	1692600000	3	Secretome
CLSTN1	O94985	O94985	Calsyntenin-1;Soluble Alc-alpha;CTF1-alpha	26	26	26	32.3	32.3	32.3	109.79	0	323.31	26794000000	906	Secretome		yes
PGLS	O95336	O95336	6-phosphogluconolactonase	3	3	3	13.2	13.2	13.2	27.547	0	12.972	324020000	28	Secretome	yes
GCNT3	O95395	O95395	Beta-1,3-galactosyl-O-glycosyl-glycoprotein beta-1,6-N-acetylglucosaminyltransferase 3	3	3	3	6.6	6.6	6.6	50.863	0	7.8104	80674000	5	Secretome	yes
APOM	O95445	O95445	Apolipoprotein M	2	2	2	7.4	7.4	7.4	21.253	0.0074257	3.6737	123990000	7	Secretome		yes
AIFM1	O95831	O95831	Apoptosis-inducing factor 1, mitochondrial	2	2	2	5.2	5.2	5.2	66.9	0	8.6264	77903000	4	Secretome
BPNT1	O95861	O95861	3(2),5-bisphosphate nucleotidase 1	6	6	6	20.1	20.1	20.1	33.392	0	22.788	292680000	29	Secretome
LDHA	P00338;Q6ZMR3;P07864	P00338	L-lactate dehydrogenase A chain	15	14	14	40.1	36.4	36.4	36.688	0	323.31	35684000000	666	Secretome	yes
ALDH1A1	P00352;P05091;P47895;P30837;O94788	P00352	Retinal dehydrogenase 1	8	8	8	19.4	19.4	19.4	54.861	0	85.474	535750000	41	Secretome	yes
GSR	P00390	P00390	Glutathione reductase, mitochondrial	12	12	12	29.9	29.9	29.9	56.256	0	249.89	2821100000	183	Secretome	yes
SOD1	P00441	P00441	Superoxide dismutase [Cu-Zn]	6	6	6	43.5	43.5	43.5	15.936	0	203.35	9173100000	267	Secretome	yes	yes	yes
CP	P00450	P00450	Ceruloplasmin	31	31	26	34.6	34.6	31.6	122.2	0	323.31	18178000000	553	Secretome	yes	yes	yes
PNP	P00491	P00491	Purine nucleoside phosphorylase	14	14	14	63	63	63	32.118	0	323.31	4863500000	405	Secretome	yes	yes
HPRT1	P00492	P00492	Hypoxanthine-guanine phosphoribosyltransferase	5	5	5	26.6	26.6	26.6	24.579	0	28.094	1003300000	58	Secretome	yes
GOT2	P00505	P00505	Aspartate aminotransferase, mitochondrial	16	16	16	34.4	34.4	34.4	47.517	0	323.31	7796200000	345	Secretome	yes
EGFR	P00533	P00533	Epidermal growth factor receptor	4	4	4	4.6	4.6	4.6	134.28	0	11.915	166710000	9	Secretome			yes
PGK1	P00558;P07205	P00558	Phosphoglycerate kinase 1	23	23	23	67.9	67.9	67.9	44.614	0	323.31	30107000000	1087	Secretome	yes		yes
HP	P00738;P00739	P00738	Haptoglobin;Haptoglobin alpha chain;Haptoglobin beta chain	8	8	8	19	19	19	45.205	0	65.258	1346200000	39	Secretome	yes	yes	yes
F10	P00742	P00742	Coagulation factor X;Factor X light chain;Factor X heavy chain;Activated factor Xa heavy chain	2	2	2	5.1	5.1	5.1	54.731	0	5.8067	40868000	5	Secretome		yes	yes
ADA	P00813	P00813	Adenosine deaminase	6	6	6	19.3	19.3	19.3	40.764	0	24.565	703640000	17	Secretome
CA2	P00918	P00918	Carbonic anhydrase 2	7	7	7	30.4	30.4	30.4	29.246	0	46.176	2572600000	89	Secretome	yes
SERPINC1	P01008	P01008	Antithrombin-III	10	3	3	19.8	6.9	6.9	52.602	0	7.8249	167510000	7	Secretome	yes	yes	yes
SERPINA1	P01009	P01009	Alpha-1-antitrypsin;Short peptide from AAT	20	20	20	48.3	48.3	48.3	46.736	0	323.31	35980000000	547	Secretome	yes	yes	yes
SERPINA3	P01011	P01011	Alpha-1-antichymotrypsin;Alpha-1-antichymotrypsin His-Pro-less	3	3	3	6.4	6.4	6.4	47.65	0	8.1105	182140000	10	Secretome	yes	yes	yes
AGT	P01019	P01019	Angiotensinogen;Angiotensin-1;Angiotensin-2;Angiotensin-3;Angiotensin-4;Angiotensin 1-9;Angiotensin 1-7;Angiotensin 1-5;Angiotensin 1-4	9	9	9	21.9	21.9	21.9	53.154	0	86.542	4450400000	119	Secretome	yes	yes	yes
A2M	P01023;P20742	P01023	Alpha-2-macroglobulin	21	18	18	18.6	16.7	16.7	163.29	0	66.088	596260000	39	Secretome	yes	yes	yes
C3	P01024	P01024	Complement C3;Complement C3 beta chain;C3-beta-c;Complement C3 alpha chain;C3a anaphylatoxin;Acylation stimulating protein;Complement C3b alpha chain;Complement C3c alpha chain fragment 1;Complement C3dg fragment;Complement C3g fragment;Complement C3d fragment;Complement C3f fragment;Complement C3c alpha chain fragment 2	35	25	25	21.6	16.7	16.7	187.15	0	323.31	1273500000	69	Secretome	yes	yes	yes
TIMP1	P01033	P01033	Metalloproteinase inhibitor 1	6	6	6	35.7	35.7	35.7	23.171	0	49.862	6199100000	251	Secretome	yes	yes	yes
CST3	P01034	P01034	Cystatin-C	3	3	3	30.8	30.8	30.8	15.799	0	9.901	674580000	45	Secretome	yes	yes	yes
CSTA	P01040	P01040	Cystatin-A;Cystatin-A, N-terminally processed	4	4	4	36.7	36.7	36.7	11.006	0	7.1722	1095900000	21	Secretome			yes
LDLR	P01130	P01130	Low-density lipoprotein receptor	10	10	10	10.5	10.5	10.5	95.375	0	64.618	2255500000	137	Secretome
IGKC	P01834	P01834	Ig kappa chain C region	4	4	4	64.5	64.5	64.5	11.765	0	323.31	2650400000	125	Secretome	yes	yes	yes
IGHG1	P01857	P01857	Ig gamma-1 chain C region	10	10	4	38.8	38.8	18.8	36.105	0	141.98	1650500000	91	Secretome	yes	yes	yes
IGHG2	P01859	P01859	Ig gamma-2 chain C region	8	5	3	36.8	28.2	20.2	35.9	0	197.91	3904300000	33	Secretome	yes	yes	yes
IGHM	P01871	P01871	Ig mu chain C region	7	7	7	16.3	16.3	16.3	49.439	0	33.605	252270000	20	Secretome	yes		yes
IGHA1	P01876;P01877	P01876;P01877	Ig alpha-1 chain C region;Ig alpha-2 chain C region	6	6	6	18.1	18.1	18.1	37.654	0	40.512	1590800000	60	Secretome	yes	yes	yes
COL2A1	P02458	P02458	Collagen alpha-1(II) chain;Collagen alpha-1(II) chain;Chondrocalcin	4	3	3	3	2.3	2.3	141.78	0	6.991	91252000	4	Secretome		yes	yes
LMNA	P02545;P20700;Q03252	P02545	Prelamin-A/C;Lamin-A/C	15	15	15	22.9	22.9	22.9	74.139	0	110.37	1494200000	86	Secretome
APOA1	P02647	P02647	Apolipoprotein A-I;Proapolipoprotein A-I;Truncated apolipoprotein A-I	17	16	16	60.3	54.3	54.3	30.777	0	323.31	24997000000	278	Secretome	yes	yes	yes
APOE	P02649	P02649	Apolipoprotein E	14	14	12	48.9	48.9	42.3	36.154	0	323.31	8421400000	175	Secretome	yes	yes	yes
APOA2	P02652	P02652	Apolipoprotein A-II;Proapolipoprotein A-II;Truncated apolipoprotein A-II	2	2	2	19	19	19	11.175	0	12.981	344430000	16	Secretome	yes	yes
FGA	P02671	P02671	Fibrinogen alpha chain;Fibrinopeptide A;Fibrinogen alpha chain	15	15	15	22.4	22.4	22.4	94.972	0	301.33	1199900000	58	Secretome	yes	yes	yes
FGB	P02675	P02675	Fibrinogen beta chain;Fibrinopeptide B;Fibrinogen beta chain	11	11	8	24.8	24.8	21	55.928	0	49.577	413810000	15	Secretome	yes	yes	yes
FGG	P02679	P02679	Fibrinogen gamma chain	9	9	9	25.8	25.8	25.8	51.511	0	323.31	962550000	43	Secretome	yes	yes	yes
LRG1	P02750	P02750	Leucine-rich alpha-2-glycoprotein	5	5	5	13.5	13.5	13.5	38.177	0	43.609	1203000000	67	Secretome	yes	yes	yes
FN1	P02751	P02751	Fibronectin;Anastellin;Ugl-Y1;Ugl-Y2;Ugl-Y3	41	41	41	20.9	20.9	20.9	272.32	0	323.31	15769000000	429	Secretome	yes	yes	yes
RBP4	P02753	P02753	Retinol-binding protein 4;Plasma retinol-binding protein(1-182);Plasma retinol-binding protein(1-181);Plasma retinol-binding protein(1-179);Plasma retinol-binding protein(1-176)	2	2	2	9	9	9	23.01	0.0012937	4.3163	323570000	21	Secretome	yes	yes	yes
AMBP	P02760	P02760	Protein AMBP;Alpha-1-microglobulin;Inter-alpha-trypsin inhibitor light chain;Trypstatin	5	5	5	13.9	13.9	13.9	38.999	0	29.947	321670000	36	Secretome	yes	yes	yes
ORM1	P02763;P19652	P02763	Alpha-1-acid glycoprotein 1	3	3	3	14.4	14.4	14.4	23.511	0	54.145	180650000	17	Secretome	yes	yes	yes
AHSG	P02765	P02765	Alpha-2-HS-glycoprotein;Alpha-2-HS-glycoprotein chain A;Alpha-2-HS-glycoprotein chain B	5	2	2	12	6.5	6.5	39.34	0	48.22	425550000	14	Secretome	yes	yes	yes
TTR	P02766	P02766	Transthyretin	4	4	4	40.1	40.1	40.1	15.887	0	24.41	1658600000	32	Secretome	yes	yes	yes
AFP	P02771	P02771	Alpha-fetoprotein	25	21	21	55.2	50.9	50.9	68.677	0	323.31	6433600000	132	Secretome			yes
GC	P02774	P02774	Vitamin D-binding protein	9	5	5	21.5	11.6	11.6	52.917	0	11.349	176590000	9	Secretome	yes	yes	yes
TFRC	P02786	P02786	Transferrin receptor protein 1;Transferrin receptor protein 1, serum form	4	4	4	6.1	6.1	6.1	84.87	0	12.122	340720000	25	Secretome	yes	yes	yes
TF	P02787	P02787	Serotransferrin	14	12	12	19.8	16.9	16.9	77.063	0	37.3	835030000	59	Secretome	yes	yes	yes
LTF	P02788	P02788	Lactotransferrin;Lactoferricin-H;Kaliocin-1;Lactoferroxin-A;Lactoferroxin-B;Lactoferroxin-C	6	3	3	9.3	5.2	5.2	78.181	0	29.862	2283300000	65	Secretome	yes	yes	yes
HPX	P02790	P02790	Hemopexin	5	5	5	10.6	10.6	10.6	51.676	0	16.266	284090000	21	Secretome	yes	yes	yes
CAT	P04040	P04040	Catalase	4	4	4	10.8	10.8	10.8	59.755	0	23.635	107700000	8	Secretome	yes	yes	yes
FUCA1	P04066	P04066	Tissue alpha-L-fucosidase	6	6	6	14.4	14.4	14.4	53.688	0	20.687	1026400000	88	Secretome	yes	yes
ALDOA	P04075	P04075	Fructose-bisphosphate aldolase A	15	15	14	46.2	46.2	38.7	39.42	0	323.31	11942000000	541	Secretome	yes	yes	yes
APOB	P04114	P04114	Apolipoprotein B-100;Apolipoprotein B-48	3	3	3	0.6	0.6	0.6	515.6	0	5.5839	88934000	4	Secretome	yes	yes	yes
SOD2	P04179	P04179	Superoxide dismutase [Mn], mitochondrial	7	7	7	30.2	30.2	30.2	24.75	0	85.325	1469100000	66	Secretome	yes
GAPDH	P04406;O14556	P04406	Glyceraldehyde-3-phosphate dehydrogenase	6	6	6	25.4	25.4	25.4	36.053	0	46.171	1332800000	108	Secretome	yes
HLA-A	P04439;P01893	P04439;P01893	HLA class I histocompatibility antigen, A-3 alpha chain;Putative HLA class I histocompatibility antigen, alpha chain H	5	3	3	18.4	11.8	11.8	40.84	0	38.278	963650000	62	Secretome	yes		yes
APP	P05067	P05067	Amyloid beta A4 protein;N-APP;Soluble APP-alpha;Soluble APP-beta;C99;Beta-amyloid protein 42;Beta-amyloid protein 40;C83;P3(42);P3(40);C80;Gamma-secretase C-terminal fragment 59;Gamma-secretase C-terminal fragment 57;Gamma-secretase C-terminal fragment 50;C31	20	20	18	30.5	30.5	29.4	86.942	0	323.31	15957000000	427	Secretome	yes	yes	yes
ARG1	P05089	P05089	Arginase-1	3	3	3	12.4	12.4	12.4	34.735	0	10.154	578390000	37	Secretome		yes	yes
APOD	P05090	P05090	Apolipoprotein D	2	2	2	9.5	9.5	9.5	21.275	0	5.0451	117760000	7	Secretome	yes	yes	yes
S100A8	P05109	P05109	Protein S100-A8;Protein S100-A8, N-terminally processed	3	3	3	32.3	32.3	32.3	10.834	0	11.641	904880000	37	Secretome	yes	yes	yes
SERPINB2	P05120	P05120	Plasminogen activator inhibitor 2	9	9	9	26.5	26.5	26.5	46.596	0	164.24	2713600000	120	Secretome		yes	yes
SERPINE1	P05121	P05121	Plasminogen activator inhibitor 1	10	10	10	27.6	27.6	27.6	45.059	0	46.373	1563000000	109	Secretome	yes	yes	yes
SERPING1	P05155	P05155	Plasma protease C1 inhibitor	6	4	4	11.8	9	9	55.154	0	17.049	166200000	12	Secretome	yes	yes	yes
IL6	P05231	P05231	Interleukin-6	3	3	3	13.2	13.2	13.2	23.718	0	11.759	133260000	14	Secretome		yes	yes
ICAM1	P05362	P05362	Intercellular adhesion molecule 1	4	4	4	10.3	10.3	10.3	57.825	0	59.226	246540000	21	Secretome	yes		yes
SSB	P05455	P05455	Lupus La protein	4	4	4	9.6	9.6	9.6	46.836	0	61.985	496450000	37	Secretome
KRT18	P05783;CON__H-INV:HIT000015463	P05783	Keratin, type I cytoskeletal 18	11	8	4	23.3	17.4	10.2	48.057	0	50.374	454950000	33	Secretome	yes
COL5A2	P05997	P05997	Collagen alpha-2(V) chain	26	26	25	24.5	24.5	23.7	144.91	0	200.07	3360900000	221	Secretome		yes	yes
GSN	P06396	P06396	Gelsolin	15	15	4	23.8	23.8	7.2	85.696	0	52.128	186220000	9	Secretome	yes	yes	yes
PTMA	P06454	P06454	Prothymosin alpha;Prothymosin alpha, N-terminally processed;Thymosin alpha-1	5	5	5	35.1	35.1	35.1	12.203	0	273.58	40945000000	364	Secretome
S100A9	P06702	P06702	Protein S100-A9	5	5	5	51.8	51.8	51.8	13.242	0	34.313	662350000	42	Secretome	yes	yes	yes
S100A6	P06703	P06703	Protein S100-A6	3	3	3	24.4	24.4	24.4	10.18	0	153.91	13713000000	234	Secretome	yes	yes	yes
APOA4	P06727	P06727	Apolipoprotein A-IV	12	12	12	30.1	30.1	30.1	45.371	0	40.525	1051400000	72	Secretome	yes	yes	yes
ENO1	P06733;P13929	P06733	Alpha-enolase	19	19	17	53.2	53.2	44	47.168	0	323.31	20720000000	684	Secretome	yes		yes
GPI	P06744;Q8N196	P06744	Glucose-6-phosphate isomerase	19	19	14	38.9	38.9	26.7	63.146	0	253.12	16865000000	762	Secretome	yes	yes	yes
NPM1	P06748	P06748	Nucleophosmin	5	5	5	21.8	21.8	21.8	32.575	0	49.764	931490000	49	Secretome
TPM3	P06753;P09493	P06753	Tropomyosin alpha-3 chain	9	5	5	28.1	16.1	16.1	32.95	0	54.15	676530000	64	Secretome	yes
HEXA	P06865	P06865	Beta-hexosaminidase subunit alpha	13	13	13	23.3	23.3	23.3	60.702	0	120.22	4972600000	326	Secretome	yes
DBI	P07108	P07108	Acyl-CoA-binding protein	3	3	3	31	31	31	10.044	0	47.911	445610000	20	Secretome	yes
LDHB	P07195	P07195	L-lactate dehydrogenase B chain	16	16	15	42.8	42.8	39.2	36.638	0	323.31	54137000000	766	Secretome	yes
PROS1	P07225	P07225	Vitamin K-dependent protein S	3	2	2	4	2.8	2.8	75.122	0	6.2757	103500000	9	Secretome	yes	yes	yes
P4HB	P07237	P07237	Protein disulfide-isomerase	23	23	23	49.4	49.4	49.4	57.116	0	231.23	18305000000	649	Secretome	yes	yes
CTSD	P07339	P07339	Cathepsin D;Cathepsin D light chain;Cathepsin D heavy chain	13	13	13	42.2	42.2	42.2	44.552	0	122.37	15727000000	617	Secretome	yes	yes	yes
ANXA2	P07355;A6NMY6	P07355;A6NMY6	Annexin A2;Putative annexin A2-like protein	6	6	6	21.5	21.5	21.5	38.604	0	244.15	880170000	85	Secretome	yes	yes	yes
TUBB	P07437;Q9BVA1;Q13885;P68371;Q13509;CON__ENSEMBL:ENSBTAP00000025008;Q3ZCM7;A6NNZ2;P04350;Q9H4B7	P07437;Q9BVA1;Q13885;P68371;Q13509	Tubulin beta chain;Tubulin beta-2B chain;Tubulin beta-2A chain;Tubulin beta-4B chain;Tubulin beta-3 chain	4	4	4	10.1	10.1	10.1	49.67	0	11.146	336640000	14	Secretome	yes	yes
PRSS2	P07478	P07478	Trypsin-2	5	5	3	25.9	25.9	14.2	26.487	0	25.08	434790000	22	Secretome		yes	yes
PSAP	P07602	P07602	Prosaposin;Saposin-A;Saposin-B-Val;Saposin-B;Saposin-C;Saposin-D	14	14	14	29	29	29	58.112	0	318.73	7059200000	268	Secretome	yes	yes	yes
HEXB	P07686	P07686	Beta-hexosaminidase subunit beta;Beta-hexosaminidase subunit beta chain B;Beta-hexosaminidase subunit beta chain A	15	15	15	29.9	29.9	29.9	63.111	0	79.258	6869700000	353	Secretome	yes	yes
CTSL	P07711	P07711	Cathepsin L1;Cathepsin L1 heavy chain;Cathepsin L1 light chain	10	10	9	39	39	36.9	37.564	0	236.38	43245000000	548	Secretome	yes	yes	yes
PFN1	P07737	P07737	Profilin-1	10	10	6	80	80	47.1	15.054	0	248	5870200000	212	Secretome	yes
CTSB	P07858	P07858	Cathepsin B;Cathepsin B light chain;Cathepsin B heavy chain	6	6	6	17.4	17.4	17.4	37.821	0	16.224	2016700000	64	Secretome	yes	yes	yes
HSP90AA1	P07900;Q14568;Q58FG1	P07900	Heat shock protein HSP 90-alpha	17	9	9	24.5	13	13	84.659	0	89.836	2539000000	120	Secretome	yes	yes
LAMB1	P07942	P07942	Laminin subunit beta-1	24	24	24	13.5	13.5	13.5	198.04	0	265.79	2293300000	145	Secretome	yes	yes	yes
FH	P07954	P07954	Fumarate hydratase, mitochondrial	6	6	6	16.9	16.9	16.9	54.636	0	23.21	257370000	16	Secretome	yes
COL1A2	P08123	P08123	Collagen alpha-2(I) chain	6	6	6	4.9	4.9	4.9	129.31	0	26.893	517480000	39	Secretome	yes	yes	yes
CD55	P08174	P08174	Complement decay-accelerating factor	4	4	4	8.4	8.4	8.4	41.4	0	36.899	963590000	56	Secretome	yes	yes	yes
SERPINA6	P08185	P08185	Corticosteroid-binding globulin	5	5	5	12.8	12.8	12.8	45.14	0	28.595	666540000	43	Secretome	yes	yes	yes
SLC3A2	P08195	P08195	4F2 cell-surface antigen heavy chain	13	13	13	25.1	25.1	25.1	67.993	0	78.982	2277900000	166	Secretome	yes
HSP90AB1	P08238;Q58FF8;Q58FF7;Q58FF6;Q58FG0;P14625	P08238	Heat shock protein HSP 90-beta	20	20	12	29.8	29.8	18.2	83.263	0	276.52	1804600000	128	Secretome	yes	yes
MMP2	P08253	P08253	72 kDa type IV collagenase;PEX	15	15	15	33.5	33.5	33.5	73.881	0	323.31	2800400000	166	Secretome		yes	yes
CTSG	P08311	P08311	Cathepsin G	3	3	3	11.8	11.8	11.8	28.837	0	9.5223	44517000	4	Secretome	yes	yes	yes
CD14	P08571	P08571	Monocyte differentiation antigen CD14;Monocyte differentiation antigen CD14, urinary form;Monocyte differentiation antigen CD14, membrane-bound form	4	4	4	14.1	14.1	14.1	40.076	0	11.868	304990000	21	Secretome	yes	yes	yes
MET	P08581	P08581	Hepatocyte growth factor receptor	6	6	6	3.9	3.9	3.9	155.54	0	15.06	221560000	28	Secretome		yes
CFH	P08603;Q02985	P08603;Q02985	Complement factor H;Complement factor H-related protein 3	2	2	2	1.6	1.6	1.6	139.09	0	5.8579	120990000	8	Secretome	yes	yes	yes
VIM	P08670;P17661	P08670	Vimentin	7	4	4	12	8.6	8.6	53.651	0	9.1525	153120000	6	Secretome	yes
ENO2	P09104	P09104	Gamma-enolase	7	5	5	24.2	15	15	47.268	0	56.349	408610000	21	Secretome	yes		yes
GSTP1	P09211	P09211	Glutathione S-transferase P	10	10	10	57.1	57.1	57.1	23.356	0	323.31	7407600000	329	Secretome	yes	yes	yes
LGALS1	P09382	P09382	Galectin-1	2	2	2	19.3	19.3	19.3	14.716	0	5.8837	97183000	8	Secretome	yes	yes	yes
QDPR	P09417	P09417	Dihydropteridine reductase	4	4	4	20.5	20.5	20.5	25.789	0	26.292	307380000	17	Secretome	yes
HMGB1	P09429;B2RPK0	P09429;B2RPK0	High mobility group protein B1;Putative high mobility group protein B1-like 1	3	3	3	15.3	15.3	15.3	24.893	0	8.2042	100650000	4	Secretome		yes	yes
SPARC	P09486	P09486	SPARC	12	12	12	38.3	38.3	38.3	34.632	0	323.31	93144000000	607	Secretome		yes	yes
CSF1	P09603	P09603	Macrophage colony-stimulating factor 1;Processed macrophage colony-stimulating factor 1	3	3	3	6.3	6.3	6.3	60.179	0	67.881	538920000	19	Secretome		yes	yes
DLD	P09622	P09622	Dihydrolipoyl dehydrogenase, mitochondrial	8	8	8	17.5	17.5	17.5	54.177	0	63.155	1597900000	110	Secretome
CTSH	P09668	P09668	Pro-cathepsin H;Cathepsin H mini chain;Cathepsin H;Cathepsin H heavy chain;Cathepsin H light chain	5	5	5	16.7	16.7	16.7	37.393	0	13.498	431850000	16	Secretome	yes	yes	yes
C1S	P09871	P09871	Complement C1s subcomponent;Complement C1s subcomponent heavy chain;Complement C1s subcomponent light chain	13	13	13	25.3	25.3	25.3	76.684	0	108.84	1747800000	171	Secretome		yes	yes
UCHL1	P09936	P09936	Ubiquitin carboxyl-terminal hydrolase isozyme L1	8	8	8	47.5	47.5	47.5	24.824	0	78.355	6865200000	399	Secretome
LTA4H	P09960	P09960	Leukotriene A-4 hydrolase	23	23	23	44.5	44.5	44.5	69.284	0	144.31	5365800000	307	Secretome	yes	yes
ALDOC	P09972	P09972	Fructose-bisphosphate aldolase C	4	3	3	18.4	11	11	39.455	0	9.9264	332350000	13	Secretome	yes	yes
C4B	P0C0L5;P0C0L4	P0C0L5;P0C0L4	Complement C4-B;Complement C4 beta chain;Complement C4-B alpha chain;C4a anaphylatoxin;C4b-B;C4d-B;Complement C4 gamma chain;Complement C4-A;Complement C4 beta chain;Complement C4-A alpha chain;C4a anaphylatoxin;C4b-A;C4d-A;Complement C4 gamma chain	7	4	4	4	2.5	2.5	192.75	0	209.82	394800000	7	Secretome	yes	yes	yes
UBA52	P62987;P62979;P0CG47;P0CG48	P62987;P62979;P0CG47;P0CG48	Ubiquitin-60S ribosomal protein L40;Ubiquitin;60S ribosomal protein L40;Ubiquitin-40S ribosomal protein S27a;Ubiquitin;40S ribosomal protein S27a;Polyubiquitin-B;Ubiquitin;Polyubiquitin-C;Ubiquitin	5	5	5	36.7	36.7	36.7	14.728	0	105.2	5631600000	300	Secretome	yes		yes
HSPA1B	P0DMV9;P0DMV8	P0DMV9;P0DMV8	Heat shock 70 kDa protein 1B;Heat shock 70 kDa protein 1A	17	15	6	30.1	27	10.8	70.051	0	95.808	2302600000	136	Secretome	yes	yes
CALM1	P0DP25;P0DP24;P0DP23;P27482;P02585	P0DP25;P0DP24;P0DP23		8	8	8	45.6	45.6	45.6	16.837	0	253.43	18735000000	402	Secretome		yes
SRGN	P10124	P10124	Serglycin	2	2	2	17.1	17.1	17.1	17.652	0	55.946	888140000	35	Secretome		yes	yes
TROVE2	P10155	P10155	60 kDa SS-A/Ro ribonucleoprotein	10	10	10	20.3	20.3	20.3	60.67	0	65.222	1628500000	74	Secretome
GAA	P10253	P10253	Lysosomal alpha-glucosidase;76 kDa lysosomal alpha-glucosidase;70 kDa lysosomal alpha-glucosidase	3	3	3	4.8	4.8	4.8	105.32	0	26.512	154180000	12	Secretome	yes		yes
HLA-C	P10321;P01889	P10321;P01889	HLA class I histocompatibility antigen, Cw-7 alpha chain;HLA class I histocompatibility antigen, B-7 alpha chain	6	6	4	20.5	20.5	13.9	40.648	0	109.52	1871800000	10	Secretome	yes		yes
SPP1	P10451;CON__P31096	P10451	Osteopontin	11	11	11	51.6	51.6	51.6	35.422	0	323.31	78808000000	645	Secretome	yes	yes	yes
PTPRF	P10586;P23468	P10586	Receptor-type tyrosine-protein phosphatase F	13	13	13	7.6	7.6	7.6	212.88	0	82.711	894440000	61	Secretome	yes
TXN	P10599	P10599	Thioredoxin	6	6	6	40	40	40	11.737	0	58.992	7974800000	189	Secretome	yes	yes
CTSA	P10619	P10619	Lysosomal protective protein;Lysosomal protective protein 32 kDa chain;Lysosomal protective protein 20 kDa chain	4	4	4	10	10	10	54.465	0	43.261	747530000	40	Secretome	yes	yes
CLU	P10909	P10909	Clusterin;Clusterin beta chain;Clusterin alpha chain	10	10	10	25.4	25.4	25.4	52.494	0	186.43	4958100000	218	Secretome	yes	yes	yes
HSPA5	P11021	P11021	78 kDa glucose-regulated protein	24	23	23	41.9	41.9	41.9	72.332	0	323.31	22884000000	735	Secretome	yes
LAMC1	P11047	P11047	Laminin subunit gamma-1	30	30	30	21.7	21.7	21.7	177.6	0	323.31	6905200000	396	Secretome	yes	yes	yes
HSPA8	P11142;P54652	P11142	Heat shock cognate 71 kDa protein	25	25	21	40.6	40.6	36.1	70.897	0	323.31	10917000000	610	Secretome	yes	yes	yes
COL11A1	P12107	P12107	Collagen alpha-1(XI) chain	5	5	5	2.9	2.9	2.9	181.06	0	13.144	319680000	24	Secretome		yes	yes
COL6A1	P12109	P12109	Collagen alpha-1(VI) chain	24	24	24	34.2	34.2	34.2	108.53	0	323.31	15846000000	595	Secretome	yes	yes
COL6A2	P12110	P12110	Collagen alpha-2(VI) chain	2	2	2	2.2	2.2	2.2	108.58	0	5.2504	38938000	3	Secretome	yes	yes	yes
PIP	P12273	P12273	Prolactin-inducible protein	3	3	3	21.2	21.2	21.2	16.572	0	9.18	151860000	7	Secretome	yes	yes	yes
CKB	P12277	P12277	Creatine kinase B-type	5	5	5	16.3	16.3	16.3	42.644	0	34.01	531470000	39	Secretome	yes		yes
CKMT1A	P12532;P17540	P12532;P17540	Creatine kinase U-type, mitochondrial;Creatine kinase S-type, mitochondrial	3	3	3	8.4	8.4	8.4	47.036	0	7.5558	78630000	5	Secretome
ACTN1	P12814;P35609;Q08043	P12814	Alpha-actinin-1	37	22	22	47.9	30	30	103.06	0	235.03	4717500000	267	Secretome	yes	yes	yes
CDH1	P12830	P12830	Cadherin-1;E-Cad/CTF1;E-Cad/CTF2;E-Cad/CTF3	12	12	11	16	16	15.2	97.455	0	147.36	6193900000	287	Secretome	yes	yes
PEPD	P12955	P12955	Xaa-Pro dipeptidase	12	12	12	26	26	26	54.548	0	163.46	3430800000	209	Secretome	yes
LAMP2	P13473	P13473	Lysosome-associated membrane glycoprotein 2	3	3	3	7.1	7.1	7.1	44.96	0	28.158	467610000	52	Secretome	yes		yes
VCAN	P13611	P13611	Versican core protein	9	9	9	3	3	3	372.82	0	34.908	1364400000	95	Secretome		yes	yes
PDIA4	P13667	P13667	Protein disulfide-isomerase A4	17	17	17	31.3	31.3	31.3	72.932	0	144.21	3423200000	257	Secretome			yes
TPT1	P13693;Q56UQ5	P13693	Translationally-controlled tumor protein	6	6	6	37.2	37.2	37.2	19.595	0	49.116	1160400000	73	Secretome	yes		yes
PLS3	P13797	P13797	Plastin-3	2	2	2	4.9	4.9	4.9	70.81	0	9.0448	104010000	6	Secretome
APEH	P13798	P13798	Acylamino-acid-releasing enzyme	4	4	4	5.6	5.6	5.6	81.224	0	14.283	274110000	20	Secretome	yes	yes
MIF	P14174	P14174	Macrophage migration inhibitory factor	2	2	2	17.4	17.4	17.4	12.476	0	30.172	1269100000	108	Secretome	yes	yes	yes
PRKCSH	P14314	P14314	Glucosidase 2 subunit beta	13	13	13	28.8	28.8	28.8	59.425	0	269.02	6873700000	417	Secretome
FDPS	P14324	P14324	Farnesyl pyrophosphate synthase	5	5	5	14.3	14.3	14.3	48.275	0	28.937	2488100000	129	Secretome
NID1	P14543	P14543	Nidogen-1	5	5	5	4.1	4.1	4.1	136.38	0	19.398	301070000	14	Secretome	yes	yes
AKR1A1	P14550	P14550	Alcohol dehydrogenase [NADP(+)]	14	14	14	52.9	52.9	52.9	36.573	0	160.51	2809700000	217	Secretome	yes		yes
PKM	P14618	P14618	Pyruvate kinase PKM	3	3	3	5.6	5.6	5.6	57.936	0	6.3822	245280000	5	Secretome	yes	yes
JUP	P14923;P35222	P14923	Junction plakoglobin	15	15	15	27.1	27.1	27.1	81.744	0	172.58	3629200000	236	Secretome	yes	yes
AKR1B1	P15121	P15121	Aldose reductase	13	13	12	46.2	46.2	43.7	35.853	0	313.56	4729600000	192	Secretome	yes		yes
PVR	P15151	P15151	Poliovirus receptor	6	6	6	17	17	17	45.302	0	38.826	3211800000	136	Secretome	yes		yes
B4GALT1	P15291	P15291	Beta-1,4-galactosyltransferase 1;Lactose synthase A protein;N-acetyllactosamine synthase;Beta-N-acetylglucosaminylglycopeptide beta-1,4-galactosyltransferase;Beta-N-acetylglucosaminyl-glycolipid beta-1,4-galactosyltransferase;Processed beta-1,4-galactosyltransferase 1	2	2	2	4.8	4.8	4.8	43.92	0.0013158	4.5575	97462000	7	Secretome	yes		yes
EZR	P15311	P15311	Ezrin	28	17	16	40.1	29.4	28	69.412	0	323.31	5878600000	205	Secretome	yes		yes
AREG	P15514	P15514	Amphiregulin	2	2	2	7.9	7.9	7.9	27.895	0	46.262	310720000	35	Secretome		yes	yes
NME1	P15531	P15531	Nucleoside diphosphate kinase A	9	4	4	57.2	27	27	17.149	0	202.18	9214800000	181	Secretome	yes
NQO1	P15559	P15559	NAD(P)H dehydrogenase [quinone] 1	3	3	3	10.9	10.9	10.9	30.867	0	11.143	272950000	13	Secretome
GNS	P15586	P15586	N-acetylglucosamine-6-sulfatase	10	10	10	21.4	21.4	21.4	62.081	0	113.92	4147800000	272	Secretome	yes	yes
DSP	P15924	P15924	Desmoplakin	48	48	48	16.5	16.5	16.5	331.77	0	323.31	10854000000	701	Secretome	yes
TIMP2	P16035	P16035	Metalloproteinase inhibitor 2	6	6	6	26.8	26.8	26.8	24.399	0	58.148	1030900000	38	Secretome		yes	yes
CD44	P16070	P16070	CD44 antigen	5	5	5	6.2	6.2	6.2	81.537	0	45.706	5613100000	202	Secretome	yes	yes
GLB1	P16278	P16278	Beta-galactosidase	2	2	2	4.1	4.1	4.1	76.074	0	15.752	152520000	13	Secretome	yes	yes
EPCAM	P16422	P16422	Epithelial cell adhesion molecule	4	4	4	12.7	12.7	12.7	34.932	0	64.317	705260000	37	Secretome	yes
CPE	P16870	P16870	Carboxypeptidase E	9	9	9	29.4	29.4	29.4	53.15	0	210.46	1165100000	77	Secretome	yes		yes
FAH	P16930	P16930	Fumarylacetoacetase	6	6	6	15	15	15	46.374	0	34.804	707880000	48	Secretome	yes
NAGA	P17050	P17050	Alpha-N-acetylgalactosaminidase	4	4	4	10	10	10	46.564	0	12.316	383940000	20	Secretome	yes
HMGA1	P17096	P17096	High mobility group protein HMG-I/HMG-Y	2	2	2	26.2	26.2	26.2	11.676	0.0012642	3.907	111520000	2	Secretome
GOT1	P17174	P17174	Aspartate aminotransferase, cytoplasmic	20	20	20	51.1	51.1	51.1	46.247	0	323.31	13613000000	500	Secretome	yes
GM2A	P17900	P17900	Ganglioside GM2 activator;Ganglioside GM2 activator isoform short	2	2	2	8.8	8.8	8.8	20.838	0	18.304	1201500000	32	Secretome	yes	yes
VCL	P18206	P18206	Vinculin	27	27	27	25.6	25.6	25.6	123.8	0	188.75	4170700000	292	Secretome	yes	yes
PGAM1	P18669;P15259;Q8N0Y7	P18669	Phosphoglycerate mutase 1	13	13	13	59.4	59.4	59.4	28.804	0	323.31	16238000000	556	Secretome	yes	yes
PAM	P19021	P19021	Peptidyl-glycine alpha-amidating monooxygenase;Peptidylglycine alpha-hydroxylating monooxygenase;Peptidyl-alpha-hydroxyglycine alpha-amidating lyase	10	10	10	11.2	11.2	11.2	108.33	0	61.496	762560000	46	Secretome	yes	yes
CDH2	P19022	P19022	Cadherin-2	2	2	2	3.6	3.6	3.6	99.808	0	24.798	274990000	10	Secretome
CD58	P19256	P19256	Lymphocyte function-associated antigen 3	2	2	2	7.2	7.2	7.2	28.147	0	20.152	384290000	15	Secretome	yes
NCL	P19338	P19338	Nucleolin	10	10	10	13.2	13.2	13.2	76.613	0	37.132	880110000	83	Secretome	yes
ITIH2	P19823	P19823	Inter-alpha-trypsin inhibitor heavy chain H2	10	4	4	9.3	3.8	3.8	106.46	0	8.6523	77343000	10	Secretome	yes	yes
CAST	P20810	P20810	Calpastatin	4	4	4	8.2	8.2	8.2	76.572	0	22.206	353970000	26	Secretome
EFNA1	P20827	P20827	Ephrin-A1;Ephrin-A1, secreted form	2	2	2	9.3	9.3	9.3	23.787	0	39.51	1142500000	62	Secretome		yes
COL5A1	P20908	P20908	Collagen alpha-1(V) chain	7	7	7	3.5	3.5	3.5	183.56	0	26.294	731100000	39	Secretome		yes	yes
AGA	P20933	P20933	N(4)-(beta-N-acetylglucosaminyl)-L-asparaginase;Glycosylasparaginase alpha chain;Glycosylasparaginase beta chain	4	4	4	15	15	15	37.208	0	25.545	742020000	65	Secretome		yes	yes
FLNA	P21333	P21333	Filamin-A	2	2	2	0.8	0.8	0.8	280.74	0	5.9492	42925000	2	Secretome	yes	yes
KITLG	P21583	P21583	Kit ligand;Soluble KIT ligand	3	3	3	10.6	10.6	10.6	30.898	0	11.392	1755800000	49	Secretome		yes	yes
MDK	P21741	P21741	Midkine	2	2	2	16.8	16.8	16.8	15.585	0	155.93	179030000	16	Secretome		yes
BGN	P21810	P21810	Biglycan	10	10	10	31.5	31.5	31.5	41.654	0	129.73	3264700000	112	Secretome	yes	yes	yes
CDH3	P22223	P22223	Cadherin-3	10	9	9	13.5	13.5	13.5	91.417	0	48.012	1191700000	95	Secretome
IDS	P22304	P22304	Iduronate 2-sulfatase;Iduronate 2-sulfatase 42 kDa chain;Iduronate 2-sulfatase 14 kDa chain	4	4	4	7.6	7.6	7.6	61.872	0	12.681	491370000	25	Secretome
NME2	P22392;O60361	P22392;O60361	Nucleoside diphosphate kinase B;Putative nucleoside diphosphate kinase	10	10	5	71.7	71.7	41.4	17.298	0	113.02	5722000000	83	Secretome	yes	yes
SPRR1A	P35321;P22528	P35321;P22528	Cornifin-A;Cornifin-B	2	2	2	27	27	27	9.8774	0.0012739	4.0251	254840000	30	Secretome
SPRR2A	P35326;P35325;P22532;P22531;Q9BYE4;Q96RM1	P35326;P35325;P22532;P22531;Q9BYE4;Q96RM1	Small proline-rich protein 2A;Small proline-rich protein 2B;Small proline-rich protein 2D;Small proline-rich protein 2E;Small proline-rich protein 2G;Small proline-rich protein 2F	2	2	2	43.1	43.1	43.1	7.9653	0	12.647	476350000	34	Secretome		yes
HNRNPA2B1	P22626	P22626	Heterogeneous nuclear ribonucleoproteins A2/B1	2	2	2	7.1	7.1	7.1	37.429	0	7.7006	80296000	6	Secretome	yes
CALB2	P22676	P22676	Calretinin	2	2	2	6.6	6.6	6.6	31.54	0.001321	4.6362	24160000	3	Secretome
IGFBP4	P22692	P22692	Insulin-like growth factor-binding protein 4	4	4	4	18.6	18.6	18.6	27.934	0	33.13	513260000	28	Secretome		yes	yes
TGM1	P22735	P22735	Protein-glutamine gamma-glutamyltransferase K	3	3	3	5	5	5	89.786	0	11.549	267130000	10	Secretome	yes
CES1	P23141;Q9UKY3	P23141	Liver carboxylesterase 1	6	6	6	11.8	11.8	11.8	62.52	0	25.309	470880000	31	Secretome
FBLN1	P23142	P23142	Fibulin-1	9	9	6	17.1	17.1	12.4	77.213	0	115.09	457620000	21	Secretome	yes	yes	yes
PPIB	P23284	P23284	Peptidyl-prolyl cis-trans isomerase B	14	14	14	55.1	55.1	55.1	23.742	0	137.6	15551000000	568	Secretome	yes
GCSH	P23434	P23434	Glycine cleavage system H protein, mitochondrial	2	2	2	17.3	17.3	17.3	18.884	0	21.68	705770000	25	Secretome
AHCY	P23526	P23526	Adenosylhomocysteinase	11	11	11	27.8	27.8	27.8	47.716	0	76.345	1723400000	123	Secretome	yes
CFL1	P23528;Q9Y281	P23528	Cofilin-1	4	4	4	27.1	27.1	27.1	18.502	0	15.91	1885200000	20	Secretome	yes		yes
IGFBP6	P24592	P24592	Insulin-like growth factor-binding protein 6	4	4	4	19.6	19.6	19.6	25.322	0	67.935	2792700000	105	Secretome		yes	yes
MCM3	P25205	P25205	DNA replication licensing factor MCM3	3	3	3	5	5	5	90.98	0	15.99	595620000	15	Secretome
AZGP1	P25311	P25311	Zinc-alpha-2-glycoprotein	5	5	5	19.1	19.1	19.1	34.258	0	26.927	592720000	60	Secretome	yes	yes	yes
PTX3	P26022	P26022	Pentraxin-related protein PTX3	9	9	9	26.5	26.5	26.5	41.975	0	151.42	1307500000	100	Secretome		yes	yes
MSN	P26038	P26038	Moesin	33	33	21	39.3	39.3	27	67.819	0	323.31	10651000000	562	Secretome	yes		yes
S100A4	P26447	P26447	Protein S100-A4	3	3	3	27.7	27.7	27.7	11.728	0	31.257	2090900000	26	Secretome	yes	yes	yes
EEF1G	P26641	P26641	Elongation factor 1-gamma	4	4	4	5.5	5.5	5.5	50.118	0	33.251	533360000	38	Secretome	yes
YWHAQ	P27348	P27348	14-3-3 protein theta	15	10	10	56.7	42.4	42.4	27.764	0	323.31	6518200000	222	Secretome	yes
APEX1	P27695	P27695	DNA-(apurinic or apyrimidinic site) lyase;DNA-(apurinic or apyrimidinic site) lyase, mitochondrial	5	5	5	18.9	18.9	18.9	35.554	0	13.439	383630000	19	Secretome
CALR	P27797	P27797	Calreticulin	16	16	16	45.3	45.3	45.3	48.141	0	323.31	29421000000	702	Secretome	yes	yes	yes
CANX	P27824	P27824	Calnexin	7	7	7	15.4	15.4	15.4	67.567	0	32.123	1347000000	76	Secretome	yes
PTPRM	P28827	P28827	Receptor-type tyrosine-protein phosphatase mu	4	4	4	3	3	3	163.68	0	16.685	128550000	14	Secretome
LAP3	P28838	P28838	Cytosol aminopeptidase	13	13	13	28.1	28.1	28.1	56.166	0	58.922	691640000	55	Secretome	yes
IMPA1	P29218	P29218	Inositol monophosphatase 1	2	2	2	7.9	7.9	7.9	30.188	0	4.9057	56164000	3	Secretome
TKT	P29401	P29401	Transketolase	25	25	25	48.2	48.2	48.2	67.877	0	218.06	13567000000	485	Secretome	yes
ERP29	P30040	P30040	Endoplasmic reticulum resident protein 29	2	2	2	7.7	7.7	7.7	28.993	0.0012887	4.2052	50091000	6	Secretome
DDT	P30046;A6NHG4	P30046;A6NHG4	D-dopachrome decarboxylase;D-dopachrome decarboxylase-like protein	6	6	6	44.9	44.9	44.9	12.712	0	19.55	1093400000	42	Secretome	yes		yes
PRDX3	P30048	P30048	Thioredoxin-dependent peroxide reductase, mitochondrial	4	4	4	17.2	17.2	17.2	27.692	0	21.664	458520000	23	Secretome
CMPK1	P30085	P30085	UMP-CMP kinase	3	3	3	17.9	17.9	17.9	22.222	0	37.382	256110000	19	Secretome	yes
PEBP1	P30086	P30086	Phosphatidylethanolamine-binding protein 1;Hippocampal cholinergic neurostimulating peptide	11	11	11	62.6	62.6	62.6	21.057	0	172.62	14669000000	388	Secretome	yes
PDIA3	P30101	P30101	Protein disulfide-isomerase A3	20	20	20	46.1	46.1	46.1	56.782	0	323.31	16665000000	777	Secretome	yes		yes
AXL	P30530	P30530	Tyrosine-protein kinase receptor UFO	6	6	6	8.5	8.5	8.5	98.336	0	247.61	3312200000	137	Secretome	yes		yes
SERPINB1	P30740	P30740	Leukocyte elastase inhibitor	7	7	7	19.8	19.8	19.8	42.741	0	28.909	798430000	71	Secretome	yes	yes	yes
ALDH3A1	P30838;P48448;P43353;P51648	P30838	Aldehyde dehydrogenase, dimeric NADP-preferring	12	12	12	28.9	28.9	28.9	50.394	0	266.37	2193800000	189	Secretome			yes
LCN1	P31025;Q5VSP4	P31025	Lipocalin-1	6	6	6	42	42	42	19.25	0	183.12	11999000000	117	Secretome		yes	yes
GDI1	P31150	P31150	Rab GDP dissociation inhibitor alpha	13	13	10	36	36	30.2	50.582	0	63.523	1013500000	53	Secretome
S100A7	P31151;Q86SG5	P31151;Q86SG5	Protein S100-A7;Protein S100-A7A	2	2	2	21.8	21.8	21.8	11.471	0	6.1698	536530000	37	Secretome		yes	yes
MAT2A	P31153	P31153	S-adenosylmethionine synthase isoform type-2	2	2	2	6.6	6.6	6.6	43.66	0	10.666	155930000	16	Secretome
SDC4	P31431	P31431	Syndecan-4	6	6	6	25.3	25.3	25.3	21.641	0	102.11	18823000000	270	Secretome	yes
CASP14	P31944	P31944	Caspase-14;Caspase-14 subunit p17, mature form;Caspase-14 subunit p10, mature form;Caspase-14 subunit p20, intermediate form;Caspase-14 subunit p8, intermediate form	5	5	5	23.6	23.6	23.6	27.679	0	50.043	1255900000	115	Secretome
YWHAB	P31946	P31946	14-3-3 protein beta/alpha;14-3-3 protein beta/alpha, N-terminally processed	13	6	6	52	34.1	34.1	28.082	0	323.31	20418000000	284	Secretome	yes
SFN	P31947	P31947	14-3-3 protein sigma	7	4	4	25.8	15.7	15.7	27.774	0	144.87	27445000000	147	Secretome	yes		yes
S100A11	P31949	P31949	Protein S100-A11;Protein S100-A11, N-terminally processed	3	3	3	23.8	23.8	23.8	11.74	0	37.972	1499800000	71	Secretome	yes	yes	yes
L1CAM	P32004	P32004	Neural cell adhesion molecule L1	11	11	11	9	9	9	140	0	53.254	851610000	68	Secretome
PRDX2	P32119	P32119	Peroxiredoxin-2	4	3	3	18.7	13.1	13.1	21.892	0	8.9816	741090000	42	Secretome	yes
GALNS	P34059	P34059	N-acetylgalactosamine-6-sulfatase	10	10	10	19	19	19	58.025	0	93.935	2291200000	140	Secretome	yes	yes
HSPA4	P34932	P34932	Heat shock 70 kDa protein 4	25	25	25	37	37	37	94.33	0	323.31	4055800000	326	Secretome	yes
GPC1	P35052	P35052	Glypican-1;Secreted glypican-1	13	13	13	33	33	33	61.68	0	221.13	7325700000	461	Secretome	yes	yes	yes
SERPINB6	P35237;P50452	P35237	Serpin B6	16	16	16	49.7	49.7	49.7	42.621	0	109.99	3059900000	205	Secretome	yes	yes	yes
RDX	P35241	P35241	Radixin	16	3	3	18	4.5	4.5	68.563	0	5.219	73331000	4	Secretome	yes		yes
MYH9	P35579;P35749;Q7Z406	P35579	Myosin-9	4	4	4	2.5	2.5	2.5	226.53	0	24.077	253790000	10	Secretome	yes
BSG	P35613	P35613	Basigin	2	2	2	8.8	8.8	8.8	42.2	0	6.626	424490000	8	Secretome	yes
CHI3L1	P36222	P36222	Chitinase-3-like protein 1	9	9	9	29.2	29.2	29.2	42.625	0	113.46	1963700000	74	Secretome	yes	yes	yes
NUDT1	P36639	P36639	7,8-dihydro-8-oxoguanine triphosphatase	3	3	3	20.3	20.3	20.3	22.519	0	16.583	479120000	26	Secretome			yes
PGM1	P36871	P36871	Phosphoglucomutase-1	14	14	14	28.3	28.3	28.3	61.448	0	91.131	1052900000	79	Secretome	yes	yes
TALDO1	P37837	P37837	Transaldolase	12	12	12	31.5	31.5	31.5	37.54	0	169.22	7196800000	408	Secretome	yes
ANP32A	P39687;O95626;O43423	P39687	Acidic leucine-rich nuclear phosphoprotein 32 family member A	11	11	9	34.9	34.9	34.9	28.585	0	323.31	8609700000	304	Secretome
MDH1	P40925	P40925	Malate dehydrogenase, cytoplasmic	13	13	13	41	41	41	36.426	0	233.81	22941000000	659	Secretome	yes		yes
MDH2	P40926	P40926	Malate dehydrogenase, mitochondrial	14	14	14	53.6	53.6	53.6	35.503	0	70.942	4344900000	207	Secretome	yes
ECI1	P42126	P42126	Enoyl-CoA delta isomerase 1, mitochondrial	7	7	7	28.1	28.1	28.1	32.816	0	49.575	778780000	60	Secretome
AKR1C3	P42330;P17516	P42330	Aldo-keto reductase family 1 member C3	8	2	2	29.4	11.8	11.8	36.853	0	14.801	106820000	3	Secretome	yes
PRCP	P42785	P42785	Lysosomal Pro-X carboxypeptidase	7	7	7	15.7	15.7	15.7	55.799	0	22.573	809420000	38	Secretome	yes
MCAM	P43121	P43121	Cell surface glycoprotein MUC18	9	9	9	16.1	16.1	16.1	71.607	0	96.503	1545600000	126	Secretome		yes	yes
BTD	P43251	P43251	Biotinidase	8	8	8	17.3	17.3	17.3	61.132	0	83.254	3337700000	242	Secretome	yes	yes	yes
MAGEA4	P43358;P43361;P43355;P43363;P43362;A2A368;A8MXT2;Q96M61;O15480;O60732	P43358;P43361	Melanoma-associated antigen 4;Melanoma-associated antigen 8	5	5	5	14.5	14.5	14.5	34.899	0	15.381	311580000	12	Secretome
PPIC	P45877	P45877	Peptidyl-prolyl cis-trans isomerase C	2	2	2	9.9	9.9	9.9	22.763	0	5.7793	134340000	15	Secretome	yes
GNPDA1	P46926	P46926	Glucosamine-6-phosphate isomerase 1	3	3	2	11.8	11.8	7.6	32.668	0	13.505	232190000	26	Secretome	yes
CPA2	P48052	P48052	Carboxypeptidase A2	4	4	4	11	11	11	47.03	0	27.529	654690000	26	Secretome		yes	yes
ME1	P48163	P48163	NADP-dependent malic enzyme	8	8	8	12.9	12.9	12.9	64.149	0	29.925	573470000	33	Secretome
TFPI2	P48307	P48307	Tissue factor pathway inhibitor 2	2	2	2	9.8	9.8	9.8	26.934	0	12.86	79679000	8	Secretome			yes
GCLC	P48506	P48506	Glutamate--cysteine ligase catalytic subunit	2	2	2	3.1	3.1	3.1	72.765	0	6.4799	81196000	8	Secretome
GSS	P48637	P48637	Glutathione synthetase	22	22	22	45.6	45.6	45.6	52.384	0	229.28	11511000000	483	Secretome	yes
NASP	P49321	P49321	Nuclear autoantigenic sperm protein	4	4	4	6	6	6	85.237	0	26.09	228730000	18	Secretome
CCT3	P49368	P49368	T-complex protein 1 subunit gamma	2	2	2	4	4	4	60.533	0.0085679	3.5907	57745000000	9	Secretome	yes
COMP	P49747	P49747	Cartilage oligomeric matrix protein	6	2	2	9	2.5	2.5	82.86	0	6.0789	164440000	13	Secretome	yes	yes	yes
RARRES1	P49788	P49788	Retinoic acid receptor responder protein 1	5	5	5	19.7	19.7	19.7	33.285	0	50.485	1377900000	93	Secretome	yes		yes
GDI2	P50395	P50395	Rab GDP dissociation inhibitor beta	7	4	4	16.6	10.8	10.8	50.663	0	13.43	604970000	48	Secretome	yes	yes
SERPINB9	P50453	P50453	Serpin B9	2	2	2	6.1	6.1	6.1	42.403	0.0013245	4.7217	19727000	2	Secretome	yes		yes
BCAM	P50895	P50895	Basal cell adhesion molecule	17	17	17	33.9	33.9	33.9	67.404	0	97.825	3716600000	168	Secretome	yes	yes
SGSH	P51688	P51688	N-sulphoglucosamine sulphohydrolase	2	2	2	5	5	5	56.695	0	5.9838	110660000	9	Secretome	yes
HDGF	P51858;Q9Y3E1;O75475;Q7Z4V5	P51858	Hepatoma-derived growth factor	7	7	7	33.8	33.8	33.8	26.788	0	25.5	666860000	40	Secretome		yes	yes
LUM	P51884	P51884	Lumican	9	6	6	26.9	18.3	18.3	38.429	0	26.578	413620000	27	Secretome	yes	yes	yes
PGD	P52209	P52209	6-phosphogluconate dehydrogenase, decarboxylating	5	5	5	11.6	11.6	11.6	53.139	0	12.763	425920000	17	Secretome	yes
POLR2H	P52434	P52434	DNA-directed RNA polymerases I, II, and III subunit RPABC3	2	2	2	16.7	16.7	16.7	17.143	0	81.518	398570000	13	Secretome
ARHGDIA	P52565	P52565	Rho GDP-dissociation inhibitor 1	4	4	4	19.1	19.1	19.1	23.207	0	26.323	287200000	22	Secretome	yes
EFNB2	P52799	P52799	Ephrin-B2	2	2	2	8.1	8.1	8.1	36.923	0	6.1325	83548000	5	Secretome
THOP1	P52888	P52888	Thimet oligopeptidase	5	5	5	8.3	8.3	8.3	78.839	0	35.004	799330000	50	Secretome
AKR1C2	P52895	P52895	Aldo-keto reductase family 1 member C2	10	10	3	37.5	37.5	10.5	36.735	0	86.921	176870000	18	Secretome
CTSC	P53634	P53634	Dipeptidyl peptidase 1;Dipeptidyl peptidase 1 exclusion domain chain;Dipeptidyl peptidase 1 heavy chain;Dipeptidyl peptidase 1 light chain	16	16	16	38.7	38.7	38.7	51.853	0	112.83	8791400000	313	Secretome	yes	yes	yes
RAD23A	P54725;P54727	P54725;P54727	UV excision repair protein RAD23 homolog A;UV excision repair protein RAD23 homolog B	2	2	2	4.7	4.7	4.7	39.609	0.0085575	3.5906	175270000	8	Secretome
EPHA5	P54756;Q15375	P54756	Ephrin type-A receptor 5	4	4	4	5.7	5.7	5.7	114.8	0	26.18	242600000	21	Secretome
NAGLU	P54802	P54802	Alpha-N-acetylglucosaminidase;Alpha-N-acetylglucosaminidase 82 kDa form;Alpha-N-acetylglucosaminidase 77 kDa form	5	5	5	9.2	9.2	9.2	82.265	0	16.422	278600000	12	Secretome	yes
AK2	P54819	P54819	Adenylate kinase 2, mitochondrial;Adenylate kinase 2, mitochondrial, N-terminally processed	6	6	6	30.5	30.5	30.5	26.477	0	16.862	490120000	41	Secretome	yes
PLTP	P55058	P55058	Phospholipid transfer protein	2	2	2	5.1	5.1	5.1	54.739	0	11.122	191840000	12	Secretome		yes	yes
CSE1L	P55060	P55060	Exportin-2	2	2	2	1.9	1.9	1.9	110.42	0.0096502	3.4618	302470000	2	Secretome	yes
CDH6	P55285	P55285	Cadherin-6	3	3	3	4.8	4.8	4.8	88.308	0	22.409	55200000	8	Secretome
CDH11	P55287;Q9ULB5;P55289;P55286	P55287	Cadherin-11	16	16	16	21.5	21.5	21.5	87.964	0	267.81	7504900000	239	Secretome	yes	yes
CDH13	P55290	P55290	Cadherin-13	8	8	8	14.4	14.4	14.4	78.286	0	189.36	2278700000	126	Secretome	yes	yes	yes
NPEPPS	P55786;A6NEC2	P55786	Puromycin-sensitive aminopeptidase	36	36	36	44.9	44.9	44.9	103.28	0	254.91	9675400000	592	Secretome	yes		yes
TPI1	P60174	P60174	Triosephosphate isomerase	20	20	20	91.2	91.2	91.2	26.669	0	323.31	300800000000	1851	Secretome	yes		yes
ACTG1	P63261;P60709;Q6S8J3;A5A3E0;P0CG38;Q9BYX7;P0CG39	P63261;P60709	Actin, cytoplasmic 2;Actin, cytoplasmic 2, N-terminally processed;Actin, cytoplasmic 1;Actin, cytoplasmic 1, N-terminally processed	17	17	6	50.7	50.7	24.8	41.792	0	221.61	6781600000	216	Secretome	yes		yes
EIF4A1	P60842;Q14240	P60842;Q14240	Eukaryotic initiation factor 4A-I;Eukaryotic initiation factor 4A-II;Eukaryotic initiation factor 4A-II, N-terminally processed	2	2	2	4.4	4.4	4.4	46.153	0	4.9464	90825000	3	Secretome	yes
PCBD1	P61457;Q9H0N5	P61457	Pterin-4-alpha-carbinolamine dehydratase	6	6	6	58.7	58.7	58.7	11.999	0	22.506	1352200000	129	Secretome	yes
LYZ	P61626	P61626	Lysozyme C	6	6	6	32.4	32.4	32.4	16.537	0	60.271	5920800000	65	Secretome	yes	yes	yes
B2M	P61769	P61769	Beta-2-microglobulin;Beta-2-microglobulin form pI 5.3	3	3	3	35.3	35.3	35.3	13.714	0	323.31	54982000000	372	Secretome	yes	yes	yes
NPC2	P61916	P61916	Epididymal secretory protein E1	6	6	6	47.7	47.7	47.7	16.57	0	120.3	6495000000	156	Secretome	yes	yes	yes
NUTF2	P61970	P61970	Nuclear transport factor 2	5	5	5	56.7	56.7	56.7	14.478	0	52.08	3091500000	137	Secretome	yes
YWHAG	P61981	P61981	14-3-3 protein gamma;14-3-3 protein gamma, N-terminally processed	14	11	9	51	47.8	41.3	28.302	0	323.31	37274000000	457	Secretome	yes
YWHAE	P62258	P62258	14-3-3 protein epsilon	22	22	19	77.6	77.6	67.8	29.174	0	323.31	127810000000	2225	Secretome	yes
HIST1H4A	P62805	P62805	Histone H4	5	5	5	50.5	50.5	50.5	11.367	0	38.138	1483700000	70	Secretome
RAN	P62826	P62826	GTP-binding nuclear protein Ran	2	2	2	8.8	8.8	8.8	24.423	0	5.1937	62636000	8	Secretome	yes
PPIA	P62937;P0DN26;A0A0B4J2A2;A0A075B767;A0A075B759;Q9Y536;F5H284;P0DN37	P62937	Peptidyl-prolyl cis-trans isomerase A;Peptidyl-prolyl cis-trans isomerase A, N-terminally processed	10	10	10	53.3	53.3	53.3	18.012	0	243.69	20823000000	408	Secretome	yes	yes	yes
FKBP1A	P62942	P62942	Peptidyl-prolyl cis-trans isomerase FKBP1A	4	4	4	41.7	41.7	41.7	11.951	0	51.984	1376500000	64	Secretome
YWHAZ	P63104	P63104	14-3-3 protein zeta/delta	21	18	16	75.5	68.2	64.5	27.745	0	323.31	152220000000	1096	Secretome	yes		yes
SUMO1	P63165;G2XKQ0	P63165;G2XKQ0	Small ubiquitin-related modifier 1;Small ubiquitin-related modifier	4	4	4	43.6	43.6	43.6	11.557	0	25.129	711340000	45	Secretome
SKP1	P63208	P63208	S-phase kinase-associated protein 1	2	2	2	15.3	15.3	15.3	18.658	0	12.44	314210000	25	Secretome
TPM4	P67936	P67936	Tropomyosin alpha-4 chain	10	10	4	37.1	37.1	15.7	28.521	0	62.076	273910000	10	Secretome	yes
ACTA1	P68133;P68032;P62736;P63267	P68133;P68032;P62736;P63267	Actin, alpha skeletal muscle;Actin, alpha cardiac muscle 1;Actin, aortic smooth muscle;Actin, gamma-enteric smooth muscle	13	2	2	33.4	7.7	7.7	42.051	0	5.248	823540000	12	Secretome	yes		yes
EEF1A1P5	Q5VTE0;P68104;Q05639	Q5VTE0;P68104;Q05639	Putative elongation factor 1-alpha-like 3;Elongation factor 1-alpha 1;Elongation factor 1-alpha 2	2	2	2	4.5	4.5	4.5	50.184	0	10.546	222000000	20	Secretome	yes		yes
TUBA1C	Q9BQE3;P68363;Q71U36;P0DPH8;P0DPH7;P68366;Q9NY65;Q6PEY2;Q9H853	Q9BQE3;P68363;Q71U36;P0DPH8;P0DPH7;P68366;Q9NY65;Q6PEY2	Tubulin alpha-1C chain;Tubulin alpha-1B chain;Tubulin alpha-1A chain;Tubulin alpha-4A chain;Tubulin alpha-8 chain;Tubulin alpha-3E chain	4	4	4	11.8	11.8	11.8	49.895	0	13.069	166590000	13	Secretome
HBB	P68871;P02042;P69892;P69891;P02100	P68871;P02042	Hemoglobin subunit beta;LVV-hemorphin-7;Spinorphin;Hemoglobin subunit delta	10	8	8	82.3	69.4	69.4	15.998	0	63.317	5956700000	314	Secretome	yes	yes	yes
NOMO1	Q15155;P69849;Q5JPE7	Q15155;P69849;Q5JPE7	Nodal modulator 1;Nodal modulator 3;Nodal modulator 2	8	8	8	7.6	7.6	7.6	134.32	0	24.764	681010000	38	Secretome
HBA1	P69905;P02008	P69905	Hemoglobin subunit alpha	6	3	3	62	39.4	39.4	15.257	0	30.23	2234500000	148	Secretome	yes	yes	yes
SIRPA	P78324;Q5TFQ8;Q9P1W8;O00241	P78324;Q5TFQ8	Tyrosine-protein phosphatase non-receptor type substrate 1;Signal-regulatory protein beta-1 isoform 3	6	6	6	13.1	13.1	13.1	54.966	0	29.697	686980000	53	Secretome	yes
PSPH	P78330	P78330	Phosphoserine phosphatase	7	7	7	25.8	25.8	25.8	25.007	0	16.065	1476100000	43	Secretome
GSTO1	P78417	P78417	Glutathione S-transferase omega-1	12	12	12	42.7	42.7	42.7	27.566	0	99.257	3909100000	187	Secretome	yes
LCN2	P80188	P80188	Neutrophil gelatinase-associated lipocalin	7	7	7	48	48	48	22.588	0	86.629	22244000000	145	Secretome	yes	yes	yes
NUCB2	P80303	P80303	Nucleobindin-2;Nesfatin-1	5	5	5	16.2	16.2	16.2	50.222	0	80.917	404370000	27	Secretome	yes		yes
S100A12	P80511	P80511	Protein S100-A12;Calcitermin	2	2	2	16.3	16.3	16.3	10.575	0.0074442	3.6892	113870000	2	Secretome		yes	yes
DCD	P81605	P81605	Dermcidin;Survival-promoting peptide;DCD-1	2	2	2	20	20	20	11.284	0	8.0952	2720700000	127	Secretome	yes	yes
HMGN5	P82970	P82970	High mobility group nucleosome-binding domain-containing protein 5	2	2	2	6.4	6.4	6.4	31.524	0	14.566	243880000	15	Secretome
CBX1	P83916;Q13185	P83916;Q13185	Chromobox protein homolog 1;Chromobox protein homolog 3	2	2	2	14.6	14.6	14.6	21.418	0.0013055	4.4872	106580000	3	Secretome
ERH	P84090	P84090	Enhancer of rudimentary homolog	4	4	4	28.8	28.8	28.8	12.259	0	12.861	505640000	12	Secretome
HSPG2	P98160	P98160	Basement membrane-specific heparan sulfate proteoglycan core protein;Endorepellin;LG3 peptide	24	24	24	6.6	6.6	6.6	468.83	0	219.07	20064000000	318	Secretome	yes	yes	yes
EFNB1	P98172	P98172	Ephrin-B1	4	4	4	16.2	16.2	16.2	38.006	0	193.89	842220000	53	Secretome	yes
HNRNPU	Q00839	Q00839	Heterogeneous nuclear ribonucleoprotein U	4	4	4	3.8	3.8	3.8	90.583	0	72.313	1808200000	56	Secretome
SET	Q01105;P0DME0	Q01105;P0DME0	Protein SET;Protein SETSIP	5	5	5	22.8	22.8	22.8	33.488	0	323.31	7347000000	261	Secretome
CTBS	Q01459	Q01459	Di-N-acetylchitobiase	8	8	8	26.5	26.5	26.5	43.759	0	30.139	1480900000	74	Secretome			yes
FABP5	Q01469	Q01469	Fatty acid-binding protein, epidermal	5	5	5	38.5	38.5	38.5	15.164	0	67.289	1169400000	104	Secretome	yes	yes	yes
DSG1	Q02413	Q02413	Desmoglein-1	17	17	17	20.6	20.6	20.6	113.75	0	229.87	4338000000	271	Secretome
DSC2	Q02487	Q02487	Desmocollin-2	2	2	2	4	4	4	99.961	0	8.9249	137460000	12	Secretome	yes
PLOD1	Q02809	Q02809	Procollagen-lysine,2-oxoglutarate 5-dioxygenase 1	19	19	19	30.1	30.1	30.1	83.549	0	106.4	5508200000	197	Secretome	yes
NUCB1	Q02818	Q02818	Nucleobindin-1	21	21	21	54.2	54.2	54.2	53.879	0	295.93	10577000000	578	Secretome	yes		yes
TOP2B	Q02880;P11388	Q02880;P11388	DNA topoisomerase 2-beta;DNA topoisomerase 2-alpha	2	2	2	1.4	1.4	1.4	183.26	0.0086101	3.6225	3997500000	67	Secretome
AKAP12	Q02952	Q02952	A-kinase anchor protein 12	26	26	26	18.1	18.1	18.1	191.48	0	323.31	3888900000	179	Secretome
ACY1	Q03154	Q03154	Aminoacylase-1	2	2	2	4.9	4.9	4.9	45.884	0.0013106	4.5055	97457000	7	Secretome	yes
GBE1	Q04446	Q04446	1,4-alpha-glucan-branching enzyme	3	3	3	4.4	4.4	4.4	80.473	0	9.7516	159000000	12	Secretome	yes
GLO1	Q04760	Q04760	Lactoylglutathione lyase	10	10	10	46.7	46.7	46.7	20.777	0	132.24	3899800000	230	Secretome	yes
YWHAH	Q04917	Q04917	14-3-3 protein eta	15	12	12	57.3	47.2	47.2	28.218	0	323.31	4217700000	183	Secretome	yes
TYRO3	Q06418	Q06418	Tyrosine-protein kinase receptor TYRO3	2	2	2	2.8	2.8	2.8	96.904	0	6.0556	49328000	3	Secretome
APLP2	Q06481	Q06481	Amyloid-like protein 2	16	14	14	25.3	24.1	24.1	86.955	0	265.29	5420200000	287	Secretome	yes
FMOD	Q06828	Q06828	Fibromodulin	2	2	2	5.1	5.1	5.1	43.178	0	5.3839	98553000	10	Secretome		yes	yes
PRDX1	Q06830;Q13162	Q06830	Peroxiredoxin-1	12	12	11	60.8	60.8	55.3	22.11	0	52.047	2817200000	155	Secretome	yes		yes
C1QBP	Q07021	Q07021	Complement component 1 Q subcomponent-binding protein, mitochondrial	6	6	6	31.6	31.6	31.6	31.362	0	146.44	3257100000	142	Secretome		yes
LRP1	Q07954	Q07954	Prolow-density lipoprotein receptor-related protein 1;Low-density lipoprotein receptor-related protein 1 85 kDa subunit;Low-density lipoprotein receptor-related protein 1 515 kDa subunit;Low-density lipoprotein receptor-related protein 1 intracellular domain	2	2	2	0.5	0.5	0.5	504.6	0.0012547	3.8564	228700000	4	Secretome
PCDH1	Q08174	Q08174	Protocadherin-1	4	4	4	4.8	4.8	4.8	114.74	0	39.682	201080000	20	Secretome
TGM3	Q08188	Q08188	Protein-glutamine gamma-glutamyltransferase E;Protein-glutamine gamma-glutamyltransferase E 50 kDa catalytic chain;Protein-glutamine gamma-glutamyltransferase E 27 kDa non-catalytic chain	4	4	4	6.2	6.2	6.2	76.631	0	18.03	515970000	22	Secretome	yes
CRYZ	Q08257	Q08257	Quinone oxidoreductase	2	2	2	6.1	6.1	6.1	35.206	0	5.5391	84293000	5	Secretome	yes
DDR1	Q08345	Q08345	Epithelial discoidin domain-containing receptor 1	7	7	7	7.4	7.4	7.4	101.13	0	26.21	1134200000	92	Secretome	yes		yes
LGALS3BP	Q08380	Q08380	Galectin-3-binding protein	6	6	6	11.1	11.1	11.1	65.33	0	28.315	522640000	32	Secretome	yes	yes	yes
DSC1	Q08554	Q08554	Desmocollin-1	9	9	9	12.3	12.3	12.3	99.986	0	144.32	2671800000	137	Secretome	yes
HDHD1	Q08623	Q08623	Pseudouridine-5-phosphatase	4	4	4	19.7	19.7	19.7	25.249	0	62.604	355110000	26	Secretome
RBBP4	Q09028;Q16576	Q09028;Q16576	Histone-binding protein RBBP4;Histone-binding protein RBBP7	4	4	4	11.3	11.3	11.3	47.655	0	14.738	298740000	21	Secretome
BST1	Q10588	Q10588	ADP-ribosyl cyclase/cyclic ADP-ribose hydrolase 2	8	8	8	36.2	36.2	36.2	35.724	0	53.22	1385600000	88	Secretome	yes	yes
SCRN1	Q12765	Q12765	Secernin-1	3	3	3	9.7	9.7	9.7	46.382	0	24.018	109160000	14	Secretome
EFEMP1	Q12805	Q12805	EGF-containing fibulin-like extracellular matrix protein 1	3	3	3	6.1	6.1	6.1	54.64	0	14.397	74602000	9	Secretome	yes	yes	yes
FSTL1	Q12841	Q12841	Follistatin-related protein 1	8	8	8	26.6	26.6	26.6	34.985	0	248.29	9971500000	193	Secretome	yes	yes	yes
CNTN1	Q12860	Q12860	Contactin-1	25	25	25	32.3	32.3	32.3	113.32	0	182.87	3416500000	181	Secretome	yes
CDH17	Q12864	Q12864	Cadherin-17	2	2	2	3.1	3.1	3.1	92.218	0	5.1482	19586000	3	Secretome
LMAN2	Q12907	Q12907	Vesicular integral-membrane protein VIP36	11	11	11	37.1	37.1	37.1	40.228	0	252.89	7680900000	409	Secretome	yes		yes
PTPRJ	Q12913	Q12913	Receptor-type tyrosine-protein phosphatase eta	4	4	4	5.2	5.2	5.2	145.94	0	29.943	340860000	24	Secretome	yes
SEMA3B	Q13214	Q13214	Semaphorin-3B	2	2	2	1.9	1.9	1.9	83.121	0.0062344	3.7239	0	2	Secretome		yes
PTK7	Q13308	Q13308	Inactive tyrosine-protein kinase 7	14	14	14	18.9	18.9	18.9	118.39	0	158.85	3004100000	164	Secretome
MSLN	Q13421	Q13421	Mesothelin;Megakaryocyte-potentiating factor;Mesothelin, cleaved form	4	4	4	6.7	6.7	6.7	68.985	0	13.397	463450000	38	Secretome		yes
ADAM9	Q13443	Q13443	Disintegrin and metalloproteinase domain-containing protein 9	5	5	5	6.1	6.1	6.1	90.555	0	12.259	1016300000	23	Secretome	yes		yes
ASAH1	Q13510	Q13510	Acid ceramidase;Acid ceramidase subunit alpha;Acid ceramidase subunit beta	3	3	3	6.8	6.8	6.8	44.659	0	7.2056	300370000	17	Secretome	yes	yes	yes
IQGAP2	Q13576	Q13576	Ras GTPase-activating-like protein IQGAP2	2	2	2	1.1	1.1	1.1	180.58	0.001261	3.9027	1275000000	7	Secretome	yes
TSTA3	Q13630	Q13630	GDP-L-fucose synthase	9	9	9	34.3	34.3	34.3	35.892	0	55.514	1632300000	85	Secretome
ALCAM	Q13740	Q13740	CD166 antigen	17	17	17	39.1	39.1	39.1	65.102	0	225.4	15495000000	406	Secretome	yes
SPTAN1	Q13813	Q13813	Spectrin alpha chain, non-erythrocytic 1	2	2	2	1	1	1	284.54	0.009627	3.4602	5737500000	2	Secretome	yes	yes
ENPP2	Q13822	Q13822	Ectonucleotide pyrophosphatase/phosphodiesterase family member 2	8	8	8	11	11	11	98.993	0	24.076	729010000	41	Secretome			yes
PKP1	Q13835	Q13835	Plakophilin-1	4	4	4	5.9	5.9	5.9	82.86	0	179.13	352930000	42	Secretome
BLMH	Q13867	Q13867	Bleomycin hydrolase	3	3	3	8.6	8.6	8.6	52.562	0	16.002	532120000	36	Secretome	yes
COTL1	Q14019	Q14019	Coactosin-like protein	6	6	6	28.2	28.2	28.2	15.945	0	37.847	1996100000	137	Secretome	yes	yes
DAG1	Q14118	Q14118	Dystroglycan;Alpha-dystroglycan;Beta-dystroglycan	13	13	13	20.7	20.7	20.7	97.44	0	67.444	4738000000	318	Secretome	yes	yes	yes
DSG2	Q14126	Q14126	Desmoglein-2	19	19	19	21.6	21.6	21.6	122.29	0	267.72	9954600000	530	Secretome	yes
SPARCL1	Q14515	Q14515	SPARC-like protein 1	4	4	4	9.2	9.2	9.2	75.207	0	96.411	286910000	24	Secretome		yes	yes
SEMA3A	Q14563	Q14563	Semaphorin-3A	4	4	4	6.1	6.1	6.1	88.888	0	16.327	324420000	24	Secretome		yes	yes
GANAB	Q14697	Q14697	Neutral alpha-glucosidase AB	9	9	9	9.6	9.6	9.6	106.87	0	323.31	380850000	21	Secretome	yes
KPNB1	Q14974	Q14974	Importin subunit beta-1	3	3	3	3.4	3.4	3.4	97.169	0	17.049	239090000	16	Secretome	yes	yes
PLEC	Q15149	Q15149	Plectin	4	4	3	1	1	0.6	531.78	0	8.6187	1956900000	7	Secretome	yes
PPP2R4	Q15257	Q15257	Serine/threonine-protein phosphatase 2A activator	2	2	2	4.5	4.5	4.5	40.667	0.0012755	4.06	1424300000	1	Secretome
PTPRK	Q15262	Q15262	Receptor-type tyrosine-protein phosphatase kappa	14	14	14	12	12	12	162.1	0	79.186	2889100000	156	Secretome
QPRT	Q15274	Q15274	Nicotinate-nucleotide pyrophosphorylase [carboxylating]	2	2	2	6.7	6.7	6.7	30.845	0	13.584	73814000	9	Secretome	yes
RCN1	Q15293	Q15293	Reticulocalbin-1	13	13	13	39	39	39	38.89	0	185.48	1464800000	85	Secretome
SAFB	Q15424;Q14151	Q15424	Scaffold attachment factor B1	3	3	3	3.5	3.5	3.5	102.64	0	7.0583	198330000	10	Secretome
TGFBI	Q15582	Q15582	Transforming growth factor-beta-induced protein ig-h3	22	22	22	36.5	36.5	36.5	74.68	0	261.96	8345800000	358	Secretome	yes	yes	yes
TSN	Q15631	Q15631	Translin	6	6	6	30.7	30.7	30.7	26.183	0	33.251	744080000	39	Secretome
UBE2V2	Q15819;Q13404	Q15819;Q13404	Ubiquitin-conjugating enzyme E2 variant 2;Ubiquitin-conjugating enzyme E2 variant 1	3	3	3	16.6	16.6	16.6	16.363	0	9.9981	357710000	26	Secretome	yes
CST6	Q15828	Q15828	Cystatin-M	3	3	3	28.2	28.2	28.2	16.511	0	14.749	495350000	31	Secretome	yes
IGFBP7	Q16270	Q16270	Insulin-like growth factor-binding protein 7	8	8	8	33	33	33	29.13	0	126.67	1718600000	101	Secretome	yes	yes	yes
DDB1	Q16531	Q16531	DNA damage-binding protein 1	26	26	26	25.4	25.4	25.4	126.97	0	251.3	4124000000	255	Secretome	yes		yes
ECM1	Q16610	Q16610	Extracellular matrix protein 1	4	4	4	8.7	8.7	8.7	60.673	0	16.535	332080000	25	Secretome	yes	yes	yes
PRSS8	Q16651	Q16651	Prostasin;Prostasin light chain;Prostasin heavy chain	3	3	3	13.1	13.1	13.1	36.431	0	16.221	362330000	17	Secretome	yes	yes	yes
FSCN1	Q16658	Q16658	Fascin	12	12	12	26.8	26.8	26.8	54.529	0	57.577	1380900000	93	Secretome	yes
KYNU	Q16719	Q16719	Kynureninase	8	8	8	20.2	20.2	20.2	52.351	0	121.77	1532000000	121	Secretome
QPCT	Q16769	Q16769	Glutaminyl-peptide cyclotransferase	7	7	7	24.9	24.9	24.9	40.876	0	177.15	5962900000	259	Secretome	yes	yes
HAGH	Q16775	Q16775	Hydroxyacylglutathione hydrolase, mitochondrial	3	3	3	11	11	11	33.805	0	12.415	280120000	7	Secretome
AOC3	Q16853;O75106	Q16853;O75106	Membrane primary amine oxidase;Retina-specific copper amine oxidase	2	2	2	2.2	2.2	2.2	84.621	0.0013038	4.4778	96626000	8	Secretome
TXNRD1	Q16881	Q16881	Thioredoxin reductase 1, cytoplasmic	16	16	16	32	32	32	70.905	0	278.48	8157100000	408	Secretome	yes
TMEM132A	Q24JP5	Q24JP5	Transmembrane protein 132A	3	3	3	3.4	3.4	3.4	110.11	0	7.5386	140050000	8	Secretome	yes
TP53I3	Q53FA7	Q53FA7	Quinone oxidoreductase PIG3	10	10	10	35.2	35.2	35.2	35.536	0	145.55	3776300000	156	Secretome
UBE2NL	Q5JXB2;P61088	Q5JXB2;P61088	Putative ubiquitin-conjugating enzyme E2 N-like;Ubiquitin-conjugating enzyme E2 N	3	3	3	19	19	19	17.377	0	32.235	634520000	18	Secretome	yes
KPRP	Q5T749	Q5T749	Keratinocyte proline-rich protein	7	7	7	12.3	12.3	12.3	64.135	0	126.86	3425900000	197	Secretome	yes
NT5DC1	Q5TFE4	Q5TFE4	5-nucleotidase domain-containing protein 1	4	4	4	10.1	10.1	10.1	51.844	0	23.072	379900000	30	Secretome
CROCC	Q5TZA2	Q5TZA2	Rootletin	2	2	2	1.4	1.4	1.4	228.52	0	16.014	1423100000	22	Secretome	yes
CACHD1	Q5VU97	Q5VU97	VWFA and cache domain-containing protein 1	2	2	2	2	2	2	142.29	0	12.034	45598000	5	Secretome
CEP135	Q66GS9	Q66GS9	Centrosomal protein of 135 kDa	2	2	2	1.6	1.6	1.6	133.49	0.0096386	3.4607	359440000	5	Secretome
NCR3LG1	Q68D85	Q68D85	Natural cytotoxicity triggering receptor 3 ligand 1	2	2	2	4.8	4.8	4.8	50.827	0	8.3038	118430000	12	Secretome
VASN	Q6EMK4	Q6EMK4	Vasorin	7	7	7	12.9	12.9	12.9	71.712	0	98.49	1328200000	75	Secretome	yes		yes
FSTL4	Q6MZW2;Q8N475	Q6MZW2	Follistatin-related protein 4	16	16	16	24.1	24.1	24.1	93.095	0	73.816	1194700000	72	Secretome		yes	yes
VWA1	Q6PCB0	Q6PCB0	von Willebrand factor A domain-containing protein 1	2	2	2	4.5	4.5	4.5	46.804	0.0013175	4.605	64136000	2	Secretome	yes		yes
ANKRD12	Q6UB98	Q6UB98	Ankyrin repeat domain-containing protein 12	2	2	2	2.2	2.2	2.2	235.65	0.0096618	3.4755	134610000	1	Secretome
SBSN	Q6UWP8	Q6UWP8	Suprabasin	3	3	3	18.3	18.3	18.3	60.54	0	114.19	931100000	80	Secretome	yes
VSTM1	Q6UX27	Q6UX27	V-set and transmembrane domain-containing protein 1	2	2	2	13.1	13.1	13.1	26.109	0	5.0115	288360000	6	Secretome			yes
CRELD2	Q6UXH1	Q6UXH1	Cysteine-rich with EGF-like domain protein 2	2	2	2	5.9	5.9	5.9	38.191	0.0013021	4.4614	15815000	3	Secretome			yes
CD109	Q6YHK3	Q6YHK3	CD109 antigen	18	18	18	14.5	14.5	14.5	161.69	0	102.68	2306300000	171	Secretome		yes	yes
AMIGO2	Q86SJ2	Q86SJ2	Amphoterin-induced protein 2	6	6	6	11.7	11.7	11.7	57.933	0	103	701140000	59	Secretome
GPR126	Q86SQ4	Q86SQ4	G-protein coupled receptor 126	8	8	8	7	7	7	136.69	0	25.927	1125500000	43	Secretome
LSR	Q86X29	Q86X29	Lipolysis-stimulated lipoprotein receptor	7	7	7	10.8	10.8	10.8	71.438	0	323.31	1936900000	71	Secretome	yes
FRAS1	Q86XX4	Q86XX4	Extracellular matrix protein FRAS1	23	23	23	6.2	6.2	6.2	443.21	0	111.76	1173500000	98	Secretome		yes
TBC1D10C	Q8IV04	Q8IV04	Carabin	2	2	2	4.3	4.3	4.3	49.712	0.008589	3.6042	63446000	7	Secretome
SLITRK4	Q8IW52	Q8IW52	SLIT and NTRK-like protein 4	4	4	4	6.1	6.1	6.1	94.33	0	12.485	195080000	11	Secretome
ZBED8	Q8IZ13	Q8IZ13	Protein ZBED8	2	2	2	2.9	2.9	2.9	68.326	0	5.5554	1825500000	18	Secretome
GOLM1	Q8NBJ4	Q8NBJ4	Golgi membrane protein 1	16	16	16	33.4	33.4	33.4	45.333	0	323.31	12369000000	531	Secretome			yes
SUMF2	Q8NBJ7	Q8NBJ7	Sulfatase-modifying factor 2	8	8	8	27.6	27.6	27.6	33.843	0	44.345	1427100000	100	Secretome
PCSK9	Q8NBP7	Q8NBP7	Proprotein convertase subtilisin/kexin type 9	14	14	14	28.6	28.6	28.6	74.285	0	246.42	2893700000	155	Secretome		yes	yes
TXNDC5	Q8NBS9	Q8NBS9	Thioredoxin domain-containing protein 5	3	3	3	9	9	9	47.628	0	8.5364	83952000	8	Secretome	yes	yes
KCT2	Q8NC54	Q8NC54	Keratinocyte-associated transmembrane protein 2	2	2	2	8.7	8.7	8.7	29.234	0	186.07	362630000	24	Secretome
PLA2G15	Q8NCC3	Q8NCC3	Group XV phospholipase A2	2	2	2	5.3	5.3	5.3	46.657	0	6.0252	105970000	4	Secretome	yes	yes	yes
APOA1BP	Q8NCW5	Q8NCW5	NAD(P)H-hydrate epimerase	5	5	5	22.2	22.2	22.2	31.674	0	40.969	2450100000	84	Secretome
CADM4	Q8NFZ8	Q8NFZ8	Cell adhesion molecule 4	6	6	6	19.3	19.3	19.3	42.785	0	90.921	652920000	51	Secretome
PLBD2	Q8NHP8	Q8NHP8	Putative phospholipase B-like 2;Putative phospholipase B-like 2 32 kDa form;Putative phospholipase B-like 2 45 kDa form	4	4	4	7	7	7	65.471	0	14.468	508340000	48	Secretome	yes	yes
CD99L2	Q8TCZ2	Q8TCZ2	CD99 antigen-like protein 2	2	2	2	5	5	5	27.986	0	119.96	612920000	26	Secretome		yes
LRRN4	Q8WUT4	Q8WUT4	Leucine-rich repeat neuronal protein 4	3	3	3	4.9	4.9	4.9	78.842	0	8.2766	61872000	4	Secretome	yes		yes
CANT1	Q8WVQ1	Q8WVQ1	Soluble calcium-activated nucleotidase 1	8	8	8	23.7	23.7	23.7	44.839	0	23.017	584290000	44	Secretome	yes	yes
AHCTF1	Q8WYP5	Q8WYP5	Protein ELYS	2	2	2	1.8	1.8	1.8	252.5	0.0012953	4.3482	486160000	3	Secretome	yes
SMPDL3A	Q92484	Q92484	Acid sphingomyelinase-like phosphodiesterase 3a	3	3	3	6.6	6.6	6.6	51.26	0	18.774	148180000	13	Secretome	yes		yes
FAM3C	Q92520	Q92520	Protein FAM3C	10	10	10	53.3	53.3	53.3	24.68	0	98.125	13072000000	286	Secretome	yes	yes	yes
SPOCK2	Q92563	Q92563	Testican-2	11	11	11	28.3	28.3	28.3	46.779	0	292.03	4293800000	132	Secretome		yes	yes
ANP32B	Q92688	Q92688	Acidic leucine-rich nuclear phosphoprotein 32 family member B	8	6	6	27.1	15.5	15.5	28.787	0	16.976	2818200000	71	Secretome	yes
PVRL2	Q92692	Q92692	Nectin-2	6	6	6	13.6	13.6	13.6	57.741	0	25.546	671860000	53	Secretome
TFG	Q92734	Q92734	Protein TFG	2	2	2	7.2	7.2	7.2	43.447	0	8.28	83144000	5	Secretome
GGH	Q92820	Q92820	Gamma-glutamyl hydrolase	11	11	11	36.8	36.8	36.8	35.964	0	323.31	22442000000	806	Secretome	yes	yes	yes
NRCAM	Q92823	Q92823	Neuronal cell adhesion molecule	26	26	26	23.4	23.4	23.4	143.89	0	260.39	10484000000	391	Secretome		yes
NEO1	Q92859	Q92859	Neogenin	5	5	5	4.1	4.1	4.1	160.01	0	16.004	210760000	11	Secretome
KLK6	Q92876	Q92876	Kallikrein-6	9	9	9	50	50	50	26.855	0	246.02	36402000000	244	Secretome		yes	yes
MYDGF	Q969H8	Q969H8	Myeloid-derived growth factor	3	3	3	16.2	16.2	16.2	18.795	0	7.861	1475000000	51	Secretome			yes
GALM	Q96C23	Q96C23	Aldose 1-epimerase	2	2	2	6.7	6.7	6.7	37.765	0	17.556	185380000	15	Secretome	yes
ISOC1	Q96CN7	Q96CN7	Isochorismatase domain-containing protein 1	2	2	2	8.4	8.4	8.4	32.236	0.0013072	4.4889	86046000	4	Secretome
CMBL	Q96DG6	Q96DG6	Carboxymethylenebutenolidase homolog	7	7	7	28.6	28.6	28.6	28.048	0	37.416	1017600000	45	Secretome	yes
OTUB1	Q96FW1	Q96FW1	Ubiquitin thioesterase OTUB1	2	2	2	10	10	10	31.284	0	11.984	370480000	23	Secretome	yes
PGM2	Q96G03	Q96G03	Phosphoglucomutase-2	8	8	8	13.9	13.9	13.9	68.283	0	26.038	314190000	34	Secretome	yes	yes
VSIG2	Q96IQ7	Q96IQ7	V-set and immunoglobulin domain-containing protein 2	2	2	2	8.6	8.6	8.6	34.348	0	8.5589	154330000	16	Secretome
ABHD14B	Q96IU4	Q96IU4	Alpha/beta hydrolase domain-containing protein 14B	2	2	2	15.2	15.2	15.2	22.345	0.001297	4.3785	55832000	3	Secretome	yes
LOXL4	Q96JB6	Q96JB6	Lysyl oxidase homolog 4	3	3	3	4.8	4.8	4.8	84.483	0	9.3387	65365000	6	Secretome	yes		yes
NEURL4	Q96JN8	Q96JN8	Neuralized-like protein 4	2	2	2	1.6	1.6	1.6	166.9	0.0012594	3.8951	663040000	2	Secretome
CNDP2	Q96KP4	Q96KP4	Cytosolic non-specific dipeptidase	2	2	2	4.2	4.2	4.2	52.878	0	4.9413	51202000	4	Secretome	yes
SERPINB12	Q96P63	Q96P63	Serpin B12	3	3	3	6.2	6.2	6.2	46.276	0	7.115	361490000	45	Secretome			yes
DCBLD2	Q96PD2	Q96PD2	Discoidin, CUB and LCCL domain-containing protein 2	4	4	4	5.2	5.2	5.2	85.034	0	9.7737	449440000	20	Secretome
GSDMA	Q96QA5	Q96QA5	Gasdermin-A	2	2	2	3.8	3.8	3.8	49.364	0.0013141	4.5524	159450000	4	Secretome
IWS1	Q96ST2	Q96ST2	Protein IWS1 homolog	3	3	3	6.8	6.8	6.8	91.954	0	17.8	241440000	13	Secretome
PARK7	Q99497	Q99497	Protein deglycase DJ-1	12	12	12	61.9	61.9	61.9	19.891	0	150.4	10932000000	397	Secretome	yes
NEU1	Q99519	Q99519	Sialidase-1	4	4	4	9.4	9.4	9.4	45.467	0	13.77	157000000	15	Secretome	yes	yes
LGMN	Q99538	Q99538	Legumain	8	8	8	23.6	23.6	23.6	49.411	0	70.557	3064200000	149	Secretome	yes	yes
SERPINI1	Q99574	Q99574	Neuroserpin	8	8	8	19.3	19.3	19.3	46.426	0	26.098	916340000	83	Secretome	yes		yes
OSMR	Q99650	Q99650	Oncostatin-M-specific receptor subunit beta	2	2	2	1.9	1.9	1.9	110.51	0	5.8152	187210000	22	Secretome
CGREF1	Q99674	Q99674	Cell growth regulator with EF hand domain protein 1	4	4	4	24.5	24.5	24.5	33.456	0	96.557	616510000	55	Secretome		yes
CLSTN3	Q9BQT9	Q9BQT9	Calsyntenin-3	8	8	8	13	13	13	106.1	0	47.67	861860000	57	Secretome
TXNDC17	Q9BRA2	Q9BRA2	Thioredoxin domain-containing protein 17	4	4	4	38.2	38.2	38.2	13.941	0	26.775	1604600000	163	Secretome	yes
CPPED1	Q9BRF8	Q9BRF8	Serine/threonine-protein phosphatase CPPED1	3	3	3	9.6	9.6	9.6	35.548	0	54.874	337670000	19	Secretome		yes
SDF4	Q9BRK5	Q9BRK5	45 kDa calcium-binding protein	11	11	11	28.2	28.2	28.2	41.806	0	323.31	4610800000	250	Secretome	yes
LXN	Q9BS40	Q9BS40	Latexin	2	2	2	8.6	8.6	8.6	25.75	0	5.814	124860000	15	Secretome			yes
ANP32E	Q9BTT0	Q9BTT0	Acidic leucine-rich nuclear phosphoprotein 32 family member E	2	2	2	11.6	11.6	11.6	30.692	0	8.3507	101840000	5	Secretome
FUCA2	Q9BTY2	Q9BTY2	Plasma alpha-L-fucosidase	9	9	9	20.8	20.8	20.8	54.066	0	49.986	3014500000	268	Secretome	yes	yes	yes
ADI1	Q9BV57	Q9BV57	1,2-dihydroxy-3-keto-5-methylthiopentene dioxygenase	3	3	3	21.8	21.8	21.8	21.498	0	5.8619	133550000	4	Secretome
CADM1	Q9BY67	Q9BY67	Cell adhesion molecule 1	5	5	5	12.2	12.2	12.2	48.509	0	120.32	623900000	34	Secretome
ULBP2	Q9BZM5;Q5VY80;Q6H3X3	Q9BZM5;Q5VY80;Q6H3X3	NKG2D ligand 2;Retinoic acid early transcript 1L protein;Retinoic acid early transcript 1G protein	5	5	5	19.5	19.5	19.5	27.368	0	24.194	1401200000	87	Secretome		yes	yes
WDR12	Q9GZL7	Q9GZL7	Ribosome biogenesis protein WDR12	2	2	2	8	8	8	47.707	0.0097442	3.5453	73872000	1	Secretome
TINAGL1	Q9GZM7	Q9GZM7	Tubulointerstitial nephritis antigen-like	4	4	4	11.1	11.1	11.1	52.387	0	26.593	549070000	23	Secretome	yes	yes	yes
TWSG1	Q9GZX9	Q9GZX9	Twisted gastrulation protein homolog 1	2	2	2	10.8	10.8	10.8	25.017	0	11.521	1043600000	44	Secretome			yes
LHPP	Q9H008	Q9H008	Phospholysine phosphohistidine inorganic pyrophosphate phosphatase	2	2	2	7.8	7.8	7.8	29.165	0	6.8165	126160000	6	Secretome
LRRC48	Q9H069	Q9H069	Leucine-rich repeat-containing protein 48	2	2	2	3.6	3.6	3.6	61.054	0.0073983	3.6486	127850000	8	Secretome
C11orf54	Q9H0W9	Q9H0W9	Ester hydrolase C11orf54	4	4	4	14	14	14	35.117	0	12.506	291390000	20	Secretome	yes
SH3BGRL3	Q9H299	Q9H299	SH3 domain-binding glutamic acid-rich-like protein 3	3	3	3	31.2	31.2	31.2	10.438	0	67.254	2335900000	67	Secretome	yes
PPIL3	Q9H2H8	Q9H2H8	Peptidyl-prolyl cis-trans isomerase-like 3	2	2	2	16.8	16.8	16.8	18.154	0	9.1708	43013000	3	Secretome
CPVL	Q9H3G5	Q9H3G5	Probable serine carboxypeptidase CPVL	6	6	6	15.5	15.5	15.5	54.163	0	21.138	197440000	15	Secretome	yes
TCEAL2	Q9H3H9	Q9H3H9	Transcription elongation factor A protein-like 2	2	2	2	10.1	10.1	10.1	25.849	0.0049938	3.7488	121360000	5	Secretome
RNPEP	Q9H4A4	Q9H4A4	Aminopeptidase B	15	15	15	28.8	28.8	28.8	72.595	0	95.679	2895800000	151	Secretome	yes	yes	yes
SLITRK6	Q9H5Y7;O94991	Q9H5Y7	SLIT and NTRK-like protein 6	4	4	4	5.1	5.1	5.1	95.109	0	34.308	169940000	13	Secretome
ANTXR1	Q9H6X2	Q9H6X2	Anthrax toxin receptor 1	5	5	5	9.2	9.2	9.2	62.788	0	30.269	405870000	38	Secretome
DCTPP1	Q9H773	Q9H773	dCTP pyrophosphatase 1	3	3	3	18.8	18.8	18.8	18.681	0	13.492	197260000	13	Secretome
SIAE	Q9HAT2	Q9HAT2	Sialate O-acetylesterase	5	5	5	11.3	11.3	11.3	58.314	0	34.743	1028100000	92	Secretome	yes		yes
GRPEL1	Q9HAV7	Q9HAV7	GrpE protein homolog 1, mitochondrial	4	4	4	21.7	21.7	21.7	24.279	0	9.2995	221170000	8	Secretome
GLOD4	Q9HC38	Q9HC38	Glyoxalase domain-containing protein 4	13	13	13	46.6	46.6	46.6	34.793	0	147.1	5278400000	308	Secretome	yes
PCDH9	Q9HC56	Q9HC56	Protocadherin-9	9	9	9	7.8	7.8	7.8	136.06	0	76.325	398800000	25	Secretome
S100A14	Q9HCY8	Q9HCY8	Protein S100-A14	2	2	2	25	25	25	11.662	0	59.338	213710000	13	Secretome	yes		yes
ISYNA1	Q9NPH2	Q9NPH2	Inositol-3-phosphate synthase 1	3	3	3	4.7	4.7	4.7	61.067	0	5.9104	333880000	6	Secretome
IL1RAP	Q9NPH3	Q9NPH3	Interleukin-1 receptor accessory protein	2	2	2	3.3	3.3	3.3	65.418	0	9.3791	430680000	15	Secretome		yes
SEMA4B	Q9NPR2	Q9NPR2	Semaphorin-4B	17	17	17	23.9	23.9	23.9	92.765	0	127.61	2677300000	114	Secretome
FAM49B	Q9NUQ9	Q9NUQ9	Protein FAM49B	2	2	2	7.4	7.4	7.4	36.748	0	8.7172	67502000	4	Secretome
PNPO	Q9NVS9	Q9NVS9	Pyridoxine-5-phosphate oxidase	4	4	4	14.9	14.9	14.9	29.988	0	34.129	336920000	23	Secretome
C1orf123	Q9NWV4	Q9NWV4	UPF0587 protein C1orf123	3	3	3	15.6	15.6	15.6	18.048	0	7.7289	2157900000	51	Secretome
ADPRHL2	Q9NX46	Q9NX46	Poly(ADP-ribose) glycohydrolase ARH3	6	6	6	23.4	23.4	23.4	38.946	0	66.592	346230000	32	Secretome
DPP3	Q9NY33	Q9NY33	Dipeptidyl peptidase 3	25	25	25	45.5	45.5	45.5	82.588	0	323.31	17124000000	639	Secretome	yes
ERAP1	Q9NZ08	Q9NZ08	Endoplasmic reticulum aminopeptidase 1	5	5	5	6.4	6.4	6.4	107.23	0	19.138	412360000	42	Secretome	yes	yes	yes
PODXL2	Q9NZ53;REV__Q9NZ53	Q9NZ53;REV__Q9NZ53	Podocalyxin-like protein 2	2	2	2	4.3	4.3	4.3	65.075	0	21.271	81495000	2	Secretome
C1RL	Q9NZP8;P00736	Q9NZP8;P00736	Complement C1r subcomponent-like protein;Complement C1r subcomponent;Complement C1r subcomponent heavy chain;Complement C1r subcomponent light chain	2	2	2	4.7	4.7	4.7	53.498	0	7.0561	126740000	5	Secretome	yes		yes
CALML5	Q9NZT1	Q9NZT1	Calmodulin-like protein 5	2	2	2	14.4	14.4	14.4	15.892	0	12.802	335640000	21	Secretome		yes
FLRT3	Q9NZU0	Q9NZU0	Leucine-rich repeat transmembrane protein FLRT3	7	7	7	14.6	14.6	14.6	73.003	0	45.684	409240000	31	Secretome		yes	yes
MRC2	Q9UBG0	Q9UBG0	C-type mannose receptor 2	4	4	4	3.4	3.4	3.4	166.67	0	76.58	193250000	14	Secretome
DKK3	Q9UBP4	Q9UBP4	Dickkopf-related protein 3	5	5	5	19.1	19.1	19.1	38.39	0	78.957	1126900000	70	Secretome			yes
CTSZ	Q9UBR2	Q9UBR2	Cathepsin Z	12	12	12	41.6	41.6	41.6	33.868	0	232.46	24571000000	580	Secretome	yes	yes	yes
KLK11	Q9UBX7	Q9UBX7	Kallikrein-11;Kallikrein-11 inactive chain 1;Kallikrein-11 inactive chain 2	2	2	2	7.4	7.4	7.4	31.059	0	5.081	69908000	6	Secretome	yes	yes	yes
DPP7	Q9UHL4	Q9UHL4	Dipeptidyl peptidase 2	5	5	5	11.8	11.8	11.8	54.341	0	33.485	758420000	79	Secretome	yes	yes
ENOPH1	Q9UHY7	Q9UHY7	Enolase-phosphatase E1	6	6	6	29.9	29.9	29.9	28.932	0	31.536	1254400000	104	Secretome
CPA4	Q9UI42	Q9UI42	Carboxypeptidase A4	2	2	2	4.8	4.8	4.8	47.351	0	26.415	283450000	21	Secretome			yes
CCPG1	Q9ULG6	Q9ULG6	Cell cycle progression protein 1	2	2	2	3	3	3	87.339	0.0012853	4.1363	133570000	4	Secretome
EPDR1	Q9UM22	Q9UM22	Mammalian ependymin-related protein 1	3	3	3	14.7	14.7	14.7	25.437	0	10.678	143420000	15	Secretome		yes
NENF	Q9UMX5	Q9UMX5	Neudesin	4	4	4	23.3	23.3	23.3	18.856	0	11.256	209940000	19	Secretome			yes
PROCR	Q9UNN8	Q9UNN8	Endothelial protein C receptor	3	3	3	14.7	14.7	14.7	26.671	0	46.39	3244600000	187	Secretome	yes	yes	yes
MINPP1	Q9UNW1	Q9UNW1	Multiple inositol polyphosphate phosphatase 1	3	3	3	7.4	7.4	7.4	55.051	0	9.6207	119880000	11	Secretome	yes		yes
MACF1	Q9UPN3	Q9UPN3	Microtubule-actin cross-linking factor 1, isoforms 1/2/3/5	2	2	2	0.3	0.3	0.3	838.3	0.009697	3.5209	48865000000	2	Secretome
MAN2B2	Q9Y2E5	Q9Y2E5	Epididymis-specific alpha-mannosidase	3	3	3	3	3	3	113.98	0	6.7779	113340000	4	Secretome	yes
FRMD4B	Q9Y2L6	Q9Y2L6	FERM domain-containing protein 4B	2	2	2	2.6	2.6	2.6	118.05	0.0097205	3.5272	2355300000	2	Secretome			yes
GDA	Q9Y2T3	Q9Y2T3	Guanine deaminase	9	9	9	25.1	25.1	25.1	51.002	0	52.963	773820000	78	Secretome
PPIL1	Q9Y3C6	Q9Y3C6	Peptidyl-prolyl cis-trans isomerase-like 1	6	6	6	37.3	37.3	37.3	18.237	0	22.011	1154300000	18	Secretome
HYOU1	Q9Y4L1	Q9Y4L1	Hypoxia up-regulated protein 1	3	3	3	3.5	3.5	3.5	111.33	0	7.771	266410000	15	Secretome	yes	yes
HSPB11	Q9Y547	Q9Y547	Intraflagellar transport protein 25 homolog	2	2	2	25	25	25	16.297	0	8.8405	471760000	28	Secretome
SUPT16H	Q9Y5B9	Q9Y5B9	FACT complex subunit SPT16	2	2	2	2	2	2	119.91	0.0097561	3.5505	40572000	2	Secretome
ST14	Q9Y5Y6	Q9Y5Y6	Suppressor of tumorigenicity 14 protein	8	8	8	12.6	12.6	12.6	94.769	0	34.475	706180000	43	Secretome			yes
HEBP2	Q9Y5Z4	Q9Y5Z4	Heme-binding protein 2	2	2	2	12.2	12.2	12.2	22.875	0	8.5271	214470000	16	Secretome	yes	yes
PSAT1	Q9Y617	Q9Y617	Phosphoserine aminotransferase	16	16	16	48.9	48.9	48.9	40.422	0	109.96	4285700000	354	Secretome	yes
MYH4	Q9Y623	Q9Y623	Myosin-4	8	2	2	4.4	1.6	1.6	223.07	0	10.989	200270000	4	Secretome
F11R	Q9Y624	Q9Y624	Junctional adhesion molecule A	5	5	5	20.1	20.1	20.1	32.583	0	69.166	458410000	21	Secretome	yes
CPQ	Q9Y646	Q9Y646	Carboxypeptidase Q	3	3	3	6.1	6.1	6.1	51.887	0	7.9615	236160000	8	Secretome	yes		yes
FCGBP	Q9Y6R7	Q9Y6R7	IgGFc-binding protein	7	7	7	1.9	1.9	1.9	572.01	0	21.001	518190000	14	Secretome	yes		yes
HNRNPA1L2	A0A2R8Y4L2;Q32P51;P09651	A0A2R8Y4L2;Q32P51;P09651	Heterogeneous nuclear ribonucleoprotein A1-like 2;Heterogeneous nuclear ribonucleoprotein A1;Heterogeneous nuclear ribonucleoprotein A1, N-terminally processed	2	2	2	8.1	8.1	8.1	34.3	0	12.813	63988000	6	EV Proteome
IGLC6	P0DOY3;P0DOY2;P0CF74;A0M8Q6;P0DOX8;P0CG04;B9A064	P0DOY3;P0DOY2;P0CF74;A0M8Q6;P0DOX8;P0CG04;B9A064	Ig lambda-6 chain C region;Ig lambda-7 chain C region;Ig lambda-1 chain C regions;Immunoglobulin lambda-like polypeptide 5	2	2	2	32.1	32.1	32.1	11.265	0	17.228	182010000	20	EV Proteome		yes	yes
KRT87P	A6NCN2	A6NCN2	Putative keratin-87 protein	15	2	2	53.3	7.5	7.5	29.117	0	68.642	954860000	13	EV Proteome			yes
DDX39A	O00148;Q13838	O00148;Q13838	ATP-dependent RNA helicase DDX39A;Spliceosome RNA helicase DDX39B	2	2	2	5.6	5.6	5.6	49.129	0	6.858	40243000	7	EV Proteome
CLIC1	O00299	O00299	Chloride intracellular channel protein 1	5	5	5	32.4	32.4	32.4	26.922	0	25.964	229040000	17	EV Proteome	yes		yes
QSOX1	O00391	O00391	Sulfhydryl oxidase 1	8	8	8	11.9	11.9	11.9	82.577	0	63.227	1826900000	149	EV Proteome	yes	yes	yes
IPO5	O00410	O00410	Importin-5	2	2	2	2.3	2.3	2.3	123.63	0.0018349	3.3536	5475800	1	EV Proteome
AGRN	O00468	O00468	Agrin;Agrin N-terminal 110 kDa subunit;Agrin C-terminal 110 kDa subunit;Agrin C-terminal 90 kDa fragment;Agrin C-terminal 22 kDa fragment	37	37	37	27.8	27.8	27.8	217.32	0	323.31	6715600000	426	EV Proteome	yes	yes
SDCBP	O00560	O00560	Syntenin-1	7	7	7	37.9	37.9	37.9	32.444	0	144.39	1481500000	125	EV Proteome	yes	yes	yes
ADAM10	O14672	O14672	Disintegrin and metalloproteinase domain-containing protein 10	7	7	7	10.8	10.8	10.8	84.141	0	18.864	280080000	32	EV Proteome	yes
NRP1	O14786	O14786	Neuropilin-1	3	3	3	4.4	4.4	4.4	103.13	0	43.425	113950000	17	EV Proteome			yes
PSMA7	O14818;Q8TAA3	O14818;Q8TAA3	Proteasome subunit alpha type-7;Proteasome subunit alpha type-7-like	6	6	6	29	29	29	27.887	0	61.674	1207900000	120	EV Proteome	yes
LAMA5	O15230	O15230	Laminin subunit alpha-5	15	15	15	5.3	5.3	5.3	399.73	0	55.434	485020000	50	EV Proteome	yes	yes	yes
DHX15	O43143	O43143	Pre-mRNA-splicing factor ATP-dependent RNA helicase DHX15	6	6	6	8.7	8.7	8.7	90.932	0	14.607	143290000	30	EV Proteome
SPINT1	O43278	O43278	Kunitz-type protease inhibitor 1	4	4	4	8.1	8.1	8.1	58.397	0	7.9676	184850000	13	EV Proteome	yes	yes	yes
COCH	O43405	O43405	Cochlin	2	2	2	4.4	4.4	4.4	59.482	0	6.2763	67126000	10	EV Proteome		yes
B4GAT1	O43505	O43505	Beta-1,4-glucuronyltransferase 1	2	2	2	6	6	6	47.119	0	5.0372	24001000	3	EV Proteome	yes
ACTN4	O43707	O43707	Alpha-actinin-4	10	10	5	14.1	14.1	7.7	104.85	0	61.329	403310000	69	EV Proteome	yes	yes	yes
AKR1B10	O60218	O60218	Aldo-keto reductase family 1 member B10	4	4	3	11.4	11.4	8.5	36.019	0	7.5966	51983000	8	EV Proteome		yes
PLOD3	O60568	O60568	Procollagen-lysine,2-oxoglutarate 5-dioxygenase 3	4	4	4	5.8	5.8	5.8	84.784	0	12.169	196280000	20	EV Proteome	yes		yes
SRPX2	O60687	O60687	Sushi repeat-containing protein SRPX2	2	2	2	6	6	6	52.971	0	6.0363	103350000	14	EV Proteome			yes
UGDH	O60701	O60701	UDP-glucose 6-dehydrogenase	4	4	4	11.1	11.1	11.1	55.023	0	18.444	147760000	27	EV Proteome	yes
HIST1H2BL	Q99880;Q99879;Q99877;Q93079;Q8N257;Q5QNW6;Q16778;P62807;P58876;P57053;P33778;P23527;P06899;O60814;Q96A08;A0A2R8Y619	Q99880;Q99879;Q99877;Q93079;Q8N257;Q5QNW6;Q16778;P62807;P58876;P57053;P33778;P23527;P06899;O60814;Q96A08	Histone H2B type 1-L;Histone H2B type 1-M;Histone H2B type 1-N;Histone H2B type 1-H;Histone H2B type 3-B;Histone H2B type 2-F;Histone H2B type 2-E;Histone H2B type 1-C/E/F/G/I;Histone H2B type 1-D;Histone H2B type F-S;Histone H2B type 1-B;Histone H2B type 1-O;Histone H2B type 1-J;Histone H2B type 1-K;Histone H2B type 1-A	3	3	3	27.8	27.8	27.8	13.952	0	34.831	5057500000	187	EV Proteome
FLNB	O75369	O75369	Filamin-B	4	3	3	2	1.6	1.6	278.16	0	5.8758	71813000	5	EV Proteome	yes
SCGB2A1	O75556	O75556	Mammaglobin-B	2	2	2	31.6	31.6	31.6	10.884	0	38.572	302430000	15	EV Proteome			yes
ATP6AP2	O75787	O75787	Renin receptor	3	3	3	8.3	8.3	8.3	39.008	0	6.6488	143950000	18	EV Proteome	yes
DYSF	O75923	O75923	Dysferlin	2	2	2	0.9	0.9	0.9	237.29	0.0015949	2.6958	1152200000	1	EV Proteome	yes
DKK1	O94907	O94907	Dickkopf-related protein 1	3	3	3	18.4	18.4	18.4	28.671	0	73.478	112410000	9	EV Proteome		yes	yes
CLSTN1	O94985	O94985	Calsyntenin-1;Soluble Alc-alpha;CTF1-alpha	16	16	16	22.3	22.3	22.3	109.79	0	186.21	6960200000	401	EV Proteome		yes
PRSS23	O95084	O95084	Serine protease 23	4	4	4	18	18	18	43.001	0	29.466	247840000	26	EV Proteome	yes		yes
GCNT3	O95395	O95395	Beta-1,3-galactosyl-O-glycosyl-glycoprotein beta-1,6-N-acetylglucosaminyltransferase 3	4	4	4	10.5	10.5	10.5	50.863	0	8.7818	96282000	12	EV Proteome	yes
LDHA	P00338;Q6ZMR3;P07864	P00338	L-lactate dehydrogenase A chain	8	7	7	25.9	22.3	22.3	36.688	0	72.401	2792000000	203	EV Proteome	yes
ALDH1A1	P00352;P05091;P47895;P30837;O94788	P00352	Retinal dehydrogenase 1	20	20	20	46.3	46.3	46.3	54.861	0	323.31	7406300000	269	EV Proteome	yes
CP	P00450	P00450	Ceruloplasmin	3	3	3	4.3	4.3	4.3	122.22	0	11.302	96255000	15	EV Proteome	yes	yes	yes
PGK1	P00558;P07205	P00558	Phosphoglycerate kinase 1	7	7	7	25.7	25.7	25.7	44.614	0	62.519	1454000000	144	EV Proteome	yes		yes
HP	P00738	P00738	Haptoglobin;Haptoglobin alpha chain;Haptoglobin beta chain	2	2	2	5.7	5.7	5.7	45.205	0	6.6865	45164000	6	EV Proteome	yes	yes	yes
PLAU	P00749	P00749	Urokinase-type plasminogen activator;Urokinase-type plasminogen activator long chain A;Urokinase-type plasminogen activator short chain A;Urokinase-type plasminogen activator chain B	3	3	3	8.6	8.6	8.6	48.523	0	7.4741	373770000	33	EV Proteome	yes	yes	yes
SERPINA1	P01009	P01009	Alpha-1-antitrypsin;Short peptide from AAT	4	4	4	12.9	12.9	12.9	46.736	0	24.979	303560000	26	EV Proteome	yes	yes	yes
C3	P01024	P01024	Complement C3;Complement C3 beta chain;C3-beta-c;Complement C3 alpha chain;C3a anaphylatoxin;Acylation stimulating protein;Complement C3b alpha chain;Complement C3c alpha chain fragment 1;Complement C3dg fragment;Complement C3g fragment;Complement C3d fragment;Complement C3f fragment;Complement C3c alpha chain fragment 2	24	20	20	19.2	16.8	16.8	187.15	0	206.75	1677600000	154	EV Proteome	yes	yes	yes
C5	P01031	P01031	Complement C5;Complement C5 beta chain;Complement C5 alpha chain;C5a anaphylatoxin;Complement C5 alpha chain	7	7	4	4.5	4.5	2.7	188.3	0	27.826	146760000	19	EV Proteome	yes	yes	yes
TIMP1	P01033	P01033	Metalloproteinase inhibitor 1	4	4	4	27.5	27.5	27.5	23.171	0	11.935	864330000	92	EV Proteome	yes	yes	yes
CST3	P01034	P01034	Cystatin-C	3	3	3	30.1	30.1	30.1	15.799	0	42.412	2899300000	232	EV Proteome	yes	yes	yes
CST4	P01036;P01037	P01036	Cystatin-S	3	3	3	32.6	32.6	32.6	16.214	0	67.756	294100000	26	EV Proteome	yes		yes
CSTA	P01040	P01040	Cystatin-A;Cystatin-A, N-terminally processed	3	3	3	42.9	42.9	42.9	11.006	0	19.222	306350000	51	EV Proteome			yes
TGFB1	P01137	P01137	Transforming growth factor beta-1;Latency-associated peptide	2	2	2	7.7	7.7	7.7	44.325	0.0047468	2.6257	87289000	5	EV Proteome		yes	yes
IGJ	P01591	P01591	Immunoglobulin J chain	2	2	2	12.6	12.6	12.6	18.098	0	45.573	261800000	9	EV Proteome
IGKV3D-20	P01619;A0A0C4DH25	P01619;A0A0C4DH25	Ig kappa chain V-III region B6	2	2	2	21.6	21.6	21.6	12.557	0	23.625	115060000	6	EV Proteome		yes	yes
PIGR	P01833	P01833	Polymeric immunoglobulin receptor;Secretory component	9	9	9	14.5	14.5	14.5	83.283	0	105.21	676780000	23	EV Proteome	yes		yes
IGKC	P01834;P0DOX7	P01834;P0DOX7	Ig kappa chain C region	5	5	5	64.5	64.5	64.5	11.765	0	178.87	1009000000	61	EV Proteome	yes	yes	yes
IGHG1	P0DOX5;P01857;P01860	P0DOX5;P01857	Ig gamma-1 chain C region	9	9	5	30.1	30.1	16.9	49.328	0	39.338	909950000	75	EV Proteome	yes	yes	yes
IGHM	P0DOX6;P01871	P0DOX6;P01871	Ig mu chain C region	4	4	4	8.9	8.9	8.9	63.485	0	37.629	53832000	10	EV Proteome	yes		yes
IGHA1	P01876	P01876	Ig alpha-1 chain C region	7	7	3	18.6	18.6	10.3	42.848	0	65.395	1160800000	33	EV Proteome	yes	yes	yes
COL1A1	P02452	P02452	Collagen alpha-1(I) chain	2	2	2	2.9	2.9	2.9	138.91	0	51.538	65492000	7	EV Proteome		yes	yes
LMNA	P02545	P02545	Prelamin-A/C;Lamin-A/C	17	17	17	30.1	30.1	30.1	74.139	0	87.635	899580000	120	EV Proteome
APOA1	P02647	P02647	Apolipoprotein A-I;Proapolipoprotein A-I;Truncated apolipoprotein A-I	10	9	9	44.2	38.2	38.2	30.777	0	59.169	2548400000	97	EV Proteome	yes	yes	yes
APOE	P02649	P02649	Apolipoprotein E	13	13	11	52.4	52.4	45.7	36.154	0	323.31	5920300000	222	EV Proteome	yes	yes	yes
FGA	P02671	P02671	Fibrinogen alpha chain;Fibrinopeptide A;Fibrinogen alpha chain	11	11	9	15.6	15.6	14.5	94.972	0	140.03	443850000	44	EV Proteome	yes	yes	yes
FGB	P02675	P02675	Fibrinogen beta chain;Fibrinopeptide B;Fibrinogen beta chain	4	4	4	11.2	11.2	11.2	55.928	0	12.065	115200000	14	EV Proteome	yes	yes	yes
FGG	P02679	P02679	Fibrinogen gamma chain	9	9	9	19.9	19.9	19.9	51.511	0	100.57	511360000	53	EV Proteome	yes	yes	yes
APOH	P02749	P02749	Beta-2-glycoprotein 1	3	3	3	15.1	15.1	15.1	38.298	0	10.854	115630000	15	EV Proteome	yes	yes	yes
FN1	P02751	P02751	Fibronectin;Anastellin;Ugl-Y1;Ugl-Y2;Ugl-Y3	37	37	37	27.2	27.2	27.2	272.32	0	323.31	11109000000	709	EV Proteome	yes	yes	yes
TF	P02787	P02787	Serotransferrin	2	2	2	3.6	3.6	3.6	77.049	0	3.9743	27017000	2	EV Proteome	yes	yes	yes
LTF	P02788	P02788	Lactotransferrin;Lactoferricin-H;Kaliocin-1;Lactoferroxin-A;Lactoferroxin-B;Lactoferroxin-C	26	26	24	35.2	35.2	32.3	78.181	0	323.31	6477700000	179	EV Proteome	yes	yes	yes
VTN	P04004	P04004	Vitronectin;Vitronectin V65 subunit;Vitronectin V10 subunit;Somatomedin-B	9	9	7	21.1	21.1	16.1	54.305	0	56.55	879670000	80	EV Proteome	yes	yes	yes
ALDOA	P04075	P04075	Fructose-bisphosphate aldolase A	8	8	8	37.4	37.4	37.4	39.42	0	76.286	1774100000	127	EV Proteome	yes	yes	yes
ANXA1	P04083	P04083	Annexin A1	8	8	8	35	35	35	38.714	0	59.204	575350000	63	EV Proteome	yes	yes	yes
GAPDH	P04406	P04406	Glyceraldehyde-3-phosphate dehydrogenase	9	9	9	46.6	46.6	46.6	36.053	0	286.26	2707200000	177	EV Proteome	yes
HSPB1	P04792	P04792	Heat shock protein beta-1	4	4	4	25.9	25.9	25.9	22.782	0	20.549	446570000	36	EV Proteome	yes		yes
ATP1A1	P05023	P05023	Sodium/potassium-transporting ATPase subunit alpha-1	3	3	3	3.6	3.6	3.6	112.89	0	6.9773	62669000	6	EV Proteome	yes
APP	P05067	P05067	Amyloid beta A4 protein;N-APP;Soluble APP-alpha;Soluble APP-beta;C99;Beta-amyloid protein 42;Beta-amyloid protein 40;C83;P3(42);P3(40);C80;Gamma-secretase C-terminal fragment 59;Gamma-secretase C-terminal fragment 57;Gamma-secretase C-terminal fragment 50;C31	6	6	6	10.1	10.1	10.1	86.942	0	260.48	1753500000	105	EV Proteome	yes	yes	yes
APOD	P05090	P05090	Apolipoprotein D	2	2	2	12.7	12.7	12.7	21.275	0	8.1953	319620000	34	EV Proteome	yes	yes	yes
S100A8	P05109	P05109	Protein S100-A8;Protein S100-A8, N-terminally processed	3	3	3	32.3	32.3	32.3	10.834	0	16.92	477820000	31	EV Proteome	yes	yes	yes
SERPINE1	P05121	P05121	Plasminogen activator inhibitor 1	5	5	5	15.7	15.7	15.7	45.059	0	21.685	325510000	43	EV Proteome	yes	yes	yes
MPO	P05164	P05164	Myeloperoxidase;Myeloperoxidase;89 kDa myeloperoxidase;84 kDa myeloperoxidase;Myeloperoxidase light chain;Myeloperoxidase heavy chain	8	8	8	11.5	11.5	11.5	83.868	0	39.665	357640000	30	EV Proteome	yes	yes	yes
RPLP1	P05386	P05386	60S acidic ribosomal protein P1	2	2	2	51.8	51.8	51.8	11.514	0	10.797	99295000	12	EV Proteome
RPLP2	P05387	P05387	60S acidic ribosomal protein P2	4	4	4	67	67	67	11.665	0	55.059	1631700000	163	EV Proteome	yes
RPLP0	P05388;Q8NHW5	P05388;Q8NHW5	60S acidic ribosomal protein P0;60S acidic ribosomal protein P0-like	8	8	8	39.7	39.7	39.7	34.273	0	60.582	902360000	107	EV Proteome	yes
ITGB1	P05556	P05556	Integrin beta-1	5	5	5	8	8	8	88.414	0	10.358	152490000	14	EV Proteome	yes
KRT18	P05783;CON__H-INV:HIT000015463	P05783	Keratin, type I cytoskeletal 18	9	7	4	21.9	18.1	10.7	48.057	0	22.679	268910000	19	EV Proteome	yes
COL5A2	P05997	P05997	Collagen alpha-2(V) chain	28	28	28	35.2	35.2	35.2	144.91	0	280.98	1055300000	99	EV Proteome		yes	yes
ATP5B	P06576	P06576	ATP synthase subunit beta, mitochondrial	7	7	7	20	20	20	56.559	0	48.736	829840000	88	EV Proteome
S100A9	P06702	P06702	Protein S100-A9	5	5	5	48.2	48.2	48.2	13.242	0	120.56	1230600000	92	EV Proteome	yes	yes	yes
ENO1	P06733	P06733	Alpha-enolase	11	11	8	40.8	40.8	28.1	47.168	0	261.62	3651800000	278	EV Proteome	yes		yes
NPM1	P06748	P06748	Nucleophosmin	5	5	5	24.1	24.1	24.1	32.575	0	192.92	3504000000	229	EV Proteome
TPM3	P06753	P06753	Tropomyosin alpha-3 chain	3	2	2	11.6	8.1	8.1	32.95	0	6.5355	404330000	50	EV Proteome	yes
SERPINE2	P07093	P07093	Glia-derived nexin	17	17	17	53	53	53	44.002	0	323.31	2726800000	168	EV Proteome		yes	yes
LDHB	P07195	P07195	L-lactate dehydrogenase B chain	8	8	7	26.9	26.9	23.4	36.638	0	119.78	5492100000	320	EV Proteome	yes
PROS1	P07225	P07225	Vitamin K-dependent protein S	4	4	3	6.7	6.7	5.5	75.122	0	10.538	100500000	11	EV Proteome	yes	yes	yes
P4HB	P07237	P07237	Protein disulfide-isomerase	6	6	6	22.2	22.2	22.2	57.116	0	103	707550000	44	EV Proteome	yes	yes
CTSD	P07339	P07339	Cathepsin D;Cathepsin D light chain;Cathepsin D heavy chain	8	8	8	25.5	25.5	25.5	44.552	0	39.224	1459400000	120	EV Proteome	yes	yes	yes
ANXA2	P07355;A6NMY6	P07355;A6NMY6	Annexin A2;Putative annexin A2-like protein	12	12	12	39.8	39.8	39.8	38.604	0	198.02	2281700000	278	EV Proteome	yes	yes	yes
TUBB	P07437;Q9BVA1;Q13885;Q13509	P07437;Q9BVA1;Q13885	Tubulin beta chain;Tubulin beta-2B chain;Tubulin beta-2A chain	9	9	3	31.5	31.5	9.5	49.67	0	62.374	959280000	110	EV Proteome	yes	yes
PSAP	P07602	P07602	Prosaposin;Saposin-A;Saposin-B-Val;Saposin-B;Saposin-C;Saposin-D	5	5	5	10.7	10.7	10.7	58.112	0	17.339	862910000	75	EV Proteome	yes	yes	yes
PFN1	P07737;CON__P02584	P07737	Profilin-1	4	4	4	40	40	40	15.054	0	26.566	1111300000	87	EV Proteome	yes
HSP90AA1	P07900;Q14568;Q58FG0;Q58FG1	P07900	Heat shock protein HSP 90-alpha	17	8	8	25.7	13.3	13.3	84.659	0	98.649	1507100000	147	EV Proteome	yes	yes
HNRNPC	P07910;P0DMR1;O60812;B7ZW38;B2RXH8	P07910;P0DMR1;O60812;B7ZW38;B2RXH8	Heterogeneous nuclear ribonucleoproteins C1/C2;Heterogeneous nuclear ribonucleoprotein C-like 4;Heterogeneous nuclear ribonucleoprotein C-like 1;Heterogeneous nuclear ribonucleoprotein C-like 3;Heterogeneous nuclear ribonucleoprotein C-like 2	2	2	2	6.2	6.2	6.2	33.67	0	4.2388	150670000	30	EV Proteome	yes	yes
LAMB1	P07942	P07942	Laminin subunit beta-1	12	12	12	8.7	8.7	8.7	198.04	0	77.826	918220000	107	EV Proteome	yes	yes	yes
THBS1	P07996;P35442	P07996	Thrombospondin-1	19	19	5	20.4	20.4	5.8	129.38	0	323.31	883690000	87	EV Proteome	yes	yes	yes
COL1A2	P08123	P08123	Collagen alpha-2(I) chain	6	6	6	7	7	7	129.31	0	36.131	219760000	21	EV Proteome	yes	yes	yes
SLC3A2	P08195	P08195	4F2 cell-surface antigen heavy chain	10	10	10	18.4	18.4	18.4	67.993	0	23.257	373510000	39	EV Proteome	yes
HSP90AB1	P08238;Q58FF7	P08238	Heat shock protein HSP 90-beta	19	19	8	33	33	17.4	83.263	0	217.12	2820900000	234	EV Proteome	yes	yes
MMP2	P08253	P08253	72 kDa type IV collagenase;PEX	5	5	5	10.5	10.5	10.5	73.881	0	51.466	137000000	24	EV Proteome		yes	yes
CTSG	P08311	P08311	Cathepsin G	4	4	4	16.5	16.5	16.5	28.837	0	9.2546	118990000	16	EV Proteome	yes	yes	yes
MET	P08581	P08581	Hepatocyte growth factor receptor	10	10	10	9.2	9.2	9.2	155.54	0	47.324	569020000	72	EV Proteome		yes
CFH	P08603;Q03591;Q02985	P08603	Complement factor H	31	31	31	31.7	31.7	31.7	139.09	0	253.83	3107500000	212	EV Proteome	yes	yes	yes
VIM	P08670;P17661;Q16352;P07196;P07197	P08670	Vimentin	16	15	13	40.1	38.6	34.3	53.651	0	323.31	4688700000	324	EV Proteome	yes
ANXA5	P08758	P08758	Annexin A5	2	2	2	6.6	6.6	6.6	35.936	0	3.9749	97297000	9	EV Proteome	yes	yes
IGFBP1	P08833	P08833	Insulin-like growth factor-binding protein 1	2	2	2	9.3	9.3	9.3	27.903	0	4.0927	50022000	5	EV Proteome		yes	yes
RPSA	P08865;A0A8I5KQE6	P08865;A0A8I5KQE6	40S ribosomal protein SA	5	5	5	28.1	28.1	28.1	32.854	0	99.905	471010000	80	EV Proteome	yes
GSTP1	P09211	P09211	Glutathione S-transferase P	4	4	4	27.6	27.6	27.6	23.356	0	21.735	144890000	14	EV Proteome	yes	yes	yes
LGALS1	P09382	P09382	Galectin-1	4	4	4	47.4	47.4	47.4	14.716	0	33.745	403050000	18	EV Proteome	yes	yes	yes
SPARC	P09486	P09486	SPARC	8	8	8	30.7	30.7	30.7	34.632	0	51.183	658090000	73	EV Proteome		yes	yes
CNP	P09543	P09543	2,3-cyclic-nucleotide 3-phosphodiesterase	4	4	4	10.9	10.9	10.9	47.578	0	67.299	363420000	34	EV Proteome	yes		yes
C1S	P09871	P09871	Complement C1s subcomponent;Complement C1s subcomponent heavy chain;Complement C1s subcomponent light chain	5	5	5	9.3	9.3	9.3	76.684	0	10.994	157270000	13	EV Proteome		yes	yes
UCHL1	P09936	P09936	Ubiquitin carboxyl-terminal hydrolase isozyme L1	2	2	2	12.6	12.6	12.6	24.824	0	38.689	131810000	24	EV Proteome
LTA4H	P09960	P09960	Leukotriene A-4 hydrolase	2	2	2	4.9	4.9	4.9	69.284	0	4.916	60656000	11	EV Proteome	yes	yes
UBA52	P62987;P62979;P0CG47;P0CG48	P62987;P62979;P0CG47;P0CG48	Ubiquitin-60S ribosomal protein L40;Ubiquitin;60S ribosomal protein L40;Ubiquitin-40S ribosomal protein S27a;Ubiquitin;40S ribosomal protein S27a;Polyubiquitin-B;Ubiquitin;Polyubiquitin-C;Ubiquitin	3	3	3	26.6	26.6	26.6	14.728	0	171.06	9577700000	215	EV Proteome	yes		yes
HSPA1B	P0DMV9;P0DMV8	P0DMV9;P0DMV8	Heat shock 70 kDa protein 1B;Heat shock 70 kDa protein 1A	6	5	3	14.5	12.5	8.4	70.051	0	26.156	330120000	19	EV Proteome	yes	yes
SRGN	P10124	P10124	Serglycin	3	3	3	29.7	29.7	29.7	17.652	0	87.457	2142800000	79	EV Proteome		yes	yes
SPP1	P10451;CON__P31096	P10451	Osteopontin	5	5	5	23.6	23.6	23.6	35.422	0	45.666	258270000	25	EV Proteome	yes	yes	yes
CHGA	P10645	P10645	Chromogranin-A;Vasostatin-1;Vasostatin-2;EA-92;ES-43;Pancreastatin;SS-18;WA-8;WE-14;LF-19;Catestatin;AL-11;GV-19;GR-44;ER-37;GE-25;Serpinin-RRG;Serpinin;p-Glu serpinin precursor	4	4	4	14.7	14.7	14.7	50.688	0	70.406	123810000	18	EV Proteome		yes	yes
TFPI	P10646	P10646	Tissue factor pathway inhibitor	3	3	3	12.8	12.8	12.8	35.015	0	8.1473	209140000	19	EV Proteome		yes	yes
HSPD1	P10809	P10809	60 kDa heat shock protein, mitochondrial	10	10	10	30.9	30.9	30.9	61.054	0	141.75	994540000	100	EV Proteome	yes		yes
CLU	P10909	P10909	Clusterin;Clusterin beta chain;Clusterin alpha chain	13	13	13	27.4	27.4	27.4	52.494	0	323.31	35028000000	622	EV Proteome	yes	yes	yes
HSPA5	P11021	P11021	78 kDa glucose-regulated protein	9	8	8	20.3	17.9	17.9	72.332	0	39.669	581280000	62	EV Proteome	yes
LAMC1	P11047	P11047	Laminin subunit gamma-1	10	10	10	8	8	8	177.6	0	245.1	1242800000	157	EV Proteome	yes	yes	yes
HSPA8	P11142;P54652	P11142	Heat shock cognate 71 kDa protein	11	11	8	25.5	25.5	19.7	70.897	0	71.728	1937400000	211	EV Proteome	yes	yes	yes
PYGB	P11216;P11217	P11216	Glycogen phosphorylase, brain form	3	3	2	5	5	3.6	96.695	0	7.8687	55682000	3	EV Proteome	yes	yes
G6PD	P11413	P11413	Glucose-6-phosphate 1-dehydrogenase	6	6	6	11.7	11.7	11.7	59.256	0	38.059	350960000	29	EV Proteome	yes
PABPC1	P11940;Q13310;Q5JQF8;Q4VXU2;Q9H361	P11940;Q13310	Polyadenylate-binding protein 1;Polyadenylate-binding protein 4	3	3	3	5	5	5	70.67	0	4.6317	538720000	7	EV Proteome	yes
COL6A1	P12109	P12109	Collagen alpha-1(VI) chain	6	6	6	7.8	7.8	7.8	108.53	0	34.055	391250000	47	EV Proteome	yes	yes
PIP	P12273	P12273	Prolactin-inducible protein	4	4	4	37.7	37.7	37.7	16.572	0	57.955	1166000000	77	EV Proteome	yes	yes	yes
CKB	P12277	P12277	Creatine kinase B-type	5	5	5	21.3	21.3	21.3	42.644	0	14.591	106560000	10	EV Proteome	yes		yes
ANXA3	P12429	P12429	Annexin A3	7	7	7	25.4	25.4	25.4	36.375	0	22.519	68535000	16	EV Proteome	yes
XRCC6	P12956	P12956	X-ray repair cross-complementing protein 6	10	10	10	21	21	21	69.842	0	66.952	591460000	64	EV Proteome		yes
XRCC5	P13010	P13010	X-ray repair cross-complementing protein 5	6	6	6	13.1	13.1	13.1	82.704	0	45.206	403700000	38	EV Proteome		yes
LAMP2	P13473	P13473	Lysosome-associated membrane glycoprotein 2	2	2	2	4.9	4.9	4.9	44.96	0	7.0238	76664000	10	EV Proteome	yes		yes
MYH6	P13533	P13533	Myosin-6	2	2	2	2	2	2	223.73	0	8.3487	152550000	16	EV Proteome
VCAN	P13611	P13611	Versican core protein	26	26	26	10.6	10.6	10.6	372.82	0	323.31	10582000000	294	EV Proteome		yes	yes
EEF2	P13639;Q15029	P13639	Elongation factor 2	11	11	11	16.1	16.1	16.1	95.337	0	53.456	1058600000	101	EV Proteome	yes	yes
LCP1	P13796;P13797;Q14651	P13796;P13797	Plastin-2;Plastin-3	4	4	4	7.3	7.3	7.3	70.288	0	12.033	68419000	9	EV Proteome	yes		yes
PKM	P14618;P30613	P14618	Pyruvate kinase PKM	17	17	17	46.9	46.9	46.9	57.936	0	246.31	5602100000	377	EV Proteome	yes	yes
HSP90B1	P14625;Q58FF3	P14625	Endoplasmin	8	7	7	11.8	10.3	10.3	92.468	0	64.842	1073600000	177	EV Proteome	yes	yes
JUP	P14923;P35222	P14923	Junction plakoglobin	6	6	6	10.9	10.9	10.9	81.744	0	22.346	394630000	43	EV Proteome	yes	yes
AKR1B1	P15121	P15121	Aldose reductase	3	3	2	8.5	8.5	6	35.853	0	5.5424	69037000	3	EV Proteome	yes		yes
B4GALT1	P15291	P15291	Beta-1,4-galactosyltransferase 1;Lactose synthase A protein;N-acetyllactosamine synthase;Beta-N-acetylglucosaminylglycopeptide beta-1,4-galactosyltransferase;Beta-N-acetylglucosaminyl-glycolipid beta-1,4-galactosyltransferase;Processed beta-1,4-galactosyltransferase 1	3	3	3	15.1	15.1	15.1	43.92	0	37.052	241800000	30	EV Proteome	yes		yes
EZR	P15311;P35241	P15311	Ezrin	5	5	3	9.4	9.4	6.1	69.412	0	17.007	92981000	12	EV Proteome	yes		yes
NME1	P15531;P22392;O60361	P15531;P22392;O60361	Nucleoside diphosphate kinase A;Nucleoside diphosphate kinase B;Putative nucleoside diphosphate kinase	5	5	5	34.2	34.2	34.2	17.149	0	18.463	821570000	60	EV Proteome	yes
NQO1	P15559	P15559	NAD(P)H dehydrogenase [quinone] 1	4	4	4	14.2	14.2	14.2	30.867	0	29.9	268450000	32	EV Proteome
DSP	P15924	P15924	Desmoplakin	19	19	19	7.1	7.1	7.1	331.77	0	57.066	1246600000	159	EV Proteome	yes
CD44	P16070	P16070	CD44 antigen	3	3	3	4.7	4.7	4.7	81.537	0	12.117	223200000	30	EV Proteome	yes	yes
ITGB4	P16144	P16144	Integrin beta-4	2	2	2	1.4	1.4	1.4	202.16	0	4.7384	68965000	7	EV Proteome	yes
HIST1H1B	P16401	P16401	Histone H1.5	3	3	3	17.3	17.3	17.3	22.58	0	9.6627	261100000	24	EV Proteome
CPE	P16870	P16870	Carboxypeptidase E	8	8	8	24.4	24.4	24.4	53.15	0	44.88	627200000	62	EV Proteome	yes		yes
STMN1	P16949;Q93045	P16949	Stathmin	3	3	3	22.8	22.8	22.8	17.302	0	10.152	289620000	24	EV Proteome	yes
HMGA1	P17096	P17096	High mobility group protein HMG-I/HMG-Y	3	3	3	23.4	23.4	23.4	11.676	0	4.3222	82555000	3	EV Proteome
IGFBP3	P17936	P17936	Insulin-like growth factor-binding protein 3	7	7	7	30.2	30.2	30.2	31.674	0	66.44	1185600000	56	EV Proteome		yes	yes
TCP1	P17987	P17987	T-complex protein 1 subunit alpha	7	7	7	14.4	14.4	14.4	60.343	0	47.83	460900000	50	EV Proteome	yes
IGFBP2	P18065	P18065	Insulin-like growth factor-binding protein 2	4	4	4	15.4	15.4	15.4	34.814	0	59.093	874290000	111	EV Proteome	yes	yes	yes
PAM	P19021	P19021	Peptidyl-glycine alpha-amidating monooxygenase;Peptidylglycine alpha-hydroxylating monooxygenase;Peptidyl-alpha-hydroxyglycine alpha-amidating lyase	2	2	2	1.7	1.7	1.7	108.33	0	3.6956	27270000	3	EV Proteome	yes	yes
NCL	P19338	P19338	Nucleolin	12	12	12	21.1	21.1	21.1	76.613	0	121.03	1691300000	162	EV Proteome	yes
FST	P19883	P19883	Follistatin	2	2	2	8.7	8.7	8.7	38.007	0	4.4058	5488800	2	EV Proteome		yes	yes
TCN1	P20061	P20061	Transcobalamin-1	2	2	2	6.2	6.2	6.2	48.206	0.0017699	3.1748	14791000	4	EV Proteome		yes	yes
PSMB1	P20618	P20618	Proteasome subunit beta type-1	2	2	2	9.5	9.5	9.5	26.489	0	5.6498	180570000	22	EV Proteome	yes	yes
FLNA	P21333;Q14315	P21333	Filamin-A	16	16	15	9.7	9.7	9.3	280.74	0	78.457	708940000	95	EV Proteome	yes	yes
BGN	P21810	P21810	Biglycan	7	7	7	25	25	25	41.654	0	64.253	1088000000	61	EV Proteome	yes	yes	yes
CD9	P21926	P21926	CD9 antigen	2	2	2	7.5	7.5	7.5	25.416	0.0016447	2.8542	136510000	15	EV Proteome	yes	yes	yes
TGM2	P21980	P21980	Protein-glutamine gamma-glutamyltransferase 2	2	2	2	3.3	3.3	3.3	77.328	0	5.0662	62811000	9	EV Proteome	yes	yes
PAICS	P22234	P22234	Multifunctional protein ADE2;Phosphoribosylaminoimidazole-succinocarboxamide synthase;Phosphoribosylaminoimidazole carboxylase	3	3	3	7.3	7.3	7.3	47.079	0	9.6018	130650000	23	EV Proteome	yes
UBA1	P22314	P22314	Ubiquitin-like modifier-activating enzyme 1	4	4	4	5	5	5	117.85	0	31.342	104740000	11	EV Proteome	yes
HNRNPA2B1	P22626	P22626	Heterogeneous nuclear ribonucleoproteins A2/B1	3	3	3	11.6	11.6	11.6	37.429	0	22.952	587200000	69	EV Proteome	yes
IGFBP4	P22692	P22692	Insulin-like growth factor-binding protein 4	7	7	7	25.6	25.6	25.6	27.934	0	74.141	1162700000	58	EV Proteome		yes	yes
FBLN1	P23142	P23142	Fibulin-1	8	8	7	18.1	18.1	13.8	77.213	0	323.31	2530600000	192	EV Proteome	yes	yes	yes
RPS3	P23396	P23396	40S ribosomal protein S3	7	7	7	32.5	32.5	32.5	26.688	0	21.169	751190000	115	EV Proteome	yes
AHCY	P23526	P23526	Adenosylhomocysteinase	5	5	5	12	12	12	47.716	0	14.316	339980000	57	EV Proteome	yes
CFL1	P23528;Q9Y281	P23528	Cofilin-1	6	6	6	39.2	39.2	39.2	18.502	0	53.216	1687400000	165	EV Proteome	yes		yes
PRTN3	P24158	P24158	Myeloblastin	2	2	2	7.8	7.8	7.8	27.807	0.0017637	3.122	26739000	3	EV Proteome	yes	yes	yes
EEF1B2	P24534	P24534	Elongation factor 1-beta	2	2	2	13.8	13.8	13.8	24.763	0	37.666	87314000	15	EV Proteome
AZGP1	P25311	P25311	Zinc-alpha-2-glycoprotein	9	9	9	36.6	36.6	36.6	34.258	0	170.65	726400000	74	EV Proteome	yes	yes	yes
LAMA1	P25391	P25391	Laminin subunit alpha-1	9	9	9	3.4	3.4	3.4	337.08	0	80.019	116060000	19	EV Proteome		yes	yes
RPS12	P25398	P25398	40S ribosomal protein S12	2	2	2	22.7	22.7	22.7	14.515	0	16.78	156540000	4	EV Proteome
ATP5A1	P25705	P25705	ATP synthase subunit alpha, mitochondrial	5	5	5	15.2	15.2	15.2	59.75	0	15.966	90950000	8	EV Proteome
PSMA1	P25786	P25786	Proteasome subunit alpha type-1	3	3	3	14.4	14.4	14.4	29.555	0	10.11	419240000	12	EV Proteome	yes
PSMA2	P25787	P25787	Proteasome subunit alpha type-2	3	3	3	26.1	26.1	26.1	25.898	0	13.518	148860000	7	EV Proteome	yes	yes
PSMA3	P25788	P25788	Proteasome subunit alpha type-3	5	5	5	23.5	23.5	23.5	28.433	0	64.474	386630000	52	EV Proteome	yes
PSMA4	P25789	P25789	Proteasome subunit alpha type-4	4	4	4	18.8	18.8	18.8	29.483	0	21.719	369340000	42	EV Proteome	yes
ITGA3	P26006	P26006	Integrin alpha-3;Integrin alpha-3 heavy chain;Integrin alpha-3 light chain	2	2	2	1.8	1.8	1.8	116.61	0	5.1209	96003000	13	EV Proteome	yes
PTX3	P26022	P26022	Pentraxin-related protein PTX3	3	3	3	8.9	8.9	8.9	41.975	0	36.62	225200000	23	EV Proteome		yes	yes
MSN	P26038	P26038	Moesin	5	3	3	8	4.7	4.7	67.819	0	4.1541	144870000	8	EV Proteome	yes		yes
EEF1G	P26641	P26641	Elongation factor 1-gamma	5	5	5	13.3	13.3	13.3	50.118	0	19.211	175470000	31	EV Proteome	yes
CALML3	P27482	P27482	Calmodulin-like protein 3	2	2	2	16.8	16.8	16.8	16.891	0	28.527	73323000	12	EV Proteome	yes
CALR	P27797	P27797	Calreticulin	2	2	2	6	6	6	48.141	0	4.9714	236710000	34	EV Proteome	yes	yes	yes
PSMA5	P28066	P28066	Proteasome subunit alpha type-5	5	5	5	25.7	25.7	25.7	26.411	0	39.083	247400000	52	EV Proteome	yes	yes
PSMB4	P28070	P28070	Proteasome subunit beta type-4	3	3	3	15.5	15.5	15.5	29.204	0	4.6584	120580000	5	EV Proteome	yes
PSMB6	P28072	P28072	Proteasome subunit beta type-6	2	2	2	8.8	8.8	8.8	25.357	0	11.133	470930000	29	EV Proteome	yes
PSMB5	P28074	P28074	Proteasome subunit beta type-5	6	6	6	28.9	28.9	28.9	28.48	0	34.958	166290000	24	EV Proteome	yes
CTGF	P29279	P29279	Connective tissue growth factor	3	3	3	10	10	10	38.091	0	6.1116	163010000	6	EV Proteome
CRABP2	P29373	P29373	Cellular retinoic acid-binding protein 2	2	2	2	15.9	15.9	15.9	15.693	0	5.3776	42727000	6	EV Proteome	yes
TKT	P29401	P29401	Transketolase	7	7	7	20.5	20.5	20.5	67.877	0	61.057	1285800000	135	EV Proteome	yes
EEF1D	P29692	P29692	Elongation factor 1-delta	3	3	3	17.1	17.1	17.1	31.121	0	64.369	387570000	59	EV Proteome
MARCKS	P29966	P29966	Myristoylated alanine-rich C-kinase substrate	2	2	2	15.1	15.1	15.1	31.554	0	43.748	117020000	13	EV Proteome	yes
PRDX6	P30041	P30041	Peroxiredoxin-6	4	4	4	17.9	17.9	17.9	25.035	0	12.636	406280000	62	EV Proteome	yes	yes	yes
PDIA3	P30101	P30101	Protein disulfide-isomerase A3	9	9	9	28.3	28.3	28.3	56.782	0	72.778	383810000	37	EV Proteome	yes		yes
LCN1	P31025;Q5VSP4	P31025	Lipocalin-1	8	8	8	43.8	43.8	43.8	19.25	0	112.5	10975000000	88	EV Proteome		yes	yes
SDC4	P31431	P31431	Syndecan-4	4	4	4	18.7	18.7	18.7	21.641	0	24.839	436380000	19	EV Proteome	yes
CASP14	P31944	P31944	Caspase-14;Caspase-14 subunit p17, mature form;Caspase-14 subunit p10, mature form;Caspase-14 subunit p20, intermediate form;Caspase-14 subunit p8, intermediate form	4	4	4	14.9	14.9	14.9	27.679	0	46.865	330070000	55	EV Proteome
SFN	P31947	P31947	14-3-3 protein sigma	4	3	3	16.1	12.1	12.1	27.774	0	11.129	175200000	10	EV Proteome	yes		yes
STIP1	P31948	P31948	Stress-induced-phosphoprotein 1	2	2	2	4.1	4.1	4.1	62.639	0	4.2305	61860000	7	EV Proteome
L1CAM	P32004	P32004	Neural cell adhesion molecule L1	5	5	5	7.2	7.2	7.2	140	0	22.98	77919000	7	EV Proteome
PRDX2	P32119	P32119	Peroxiredoxin-2	3	2	2	15.2	9.6	9.6	21.892	0	4.0801	149120000	11	EV Proteome	yes
HSPA4	P34932	P34932	Heat shock 70 kDa protein 4	5	5	5	7.5	7.5	7.5	94.33	0	18.011	298680000	38	EV Proteome	yes
MYH9	P35579	P35579	Myosin-9	2	2	2	1.2	1.2	1.2	226.53	0	9.7181	144850000	27	EV Proteome	yes
TAGLN2	P37802	P37802	Transgelin-2	4	4	4	24.1	24.1	24.1	22.391	0	8.8901	92180000	10	EV Proteome	yes	yes
COL18A1	P39060	P39060	Collagen alpha-1(XVIII) chain;Endostatin	2	2	2	2.3	2.3	2.3	178.19	0	13.504	108580000	10	EV Proteome	yes	yes	yes
CCT6A	P40227;Q92526	P40227	T-complex protein 1 subunit zeta	5	5	5	13.7	13.7	13.7	58.024	0	14.929	288290000	24	EV Proteome	yes
CXCL5	P42830	P42830	C-X-C motif chemokine 5;ENA-78(8-78);ENA-78(9-78)	2	2	2	21.9	21.9	21.9	11.972	0	6.222	96935000	9	EV Proteome		yes	yes
NAMPT	P43490	P43490	Nicotinamide phosphoribosyltransferase	4	4	4	9.8	9.8	9.8	55.52	0	18.06	81378000	8	EV Proteome	yes		yes
USP5	P45974	P45974	Ubiquitin carboxyl-terminal hydrolase 5	2	2	2	3	3	3	95.785	0	7.8827	46188000	8	EV Proteome
LGALS7	P47929	P47929	Galectin-7	2	2	2	18.4	18.4	18.4	15.075	0	24.184	394800000	36	EV Proteome	yes		yes
TFPI2	P48307	P48307	Tissue factor pathway inhibitor 2	3	3	3	19.1	19.1	19.1	26.934	0	185.39	363810000	23	EV Proteome			yes
CCT5	P48643	P48643	T-complex protein 1 subunit epsilon	3	3	3	5.5	5.5	5.5	59.67	0	5.7788	47923000	11	EV Proteome	yes
HSPA13	P48723	P48723	Heat shock 70 kDa protein 13	2	2	2	5.9	5.9	5.9	51.927	0	6.7623	31743000	7	EV Proteome	yes
FASN	P49327	P49327	Fatty acid synthase;[Acyl-carrier-protein] S-acetyltransferase;[Acyl-carrier-protein] S-malonyltransferase;3-oxoacyl-[acyl-carrier-protein] synthase;3-oxoacyl-[acyl-carrier-protein] reductase;3-hydroxyacyl-[acyl-carrier-protein] dehydratase;Enoyl-[acyl-carrier-protein] reductase;Oleoyl-[acyl-carrier-protein] hydrolase	12	12	12	6.8	6.8	6.8	273.42	0	58.342	343820000	48	EV Proteome	yes
CCT3	P49368	P49368	T-complex protein 1 subunit gamma	6	6	6	12.5	12.5	12.5	60.533	0	29.422	378510000	54	EV Proteome	yes
PSMB3	P49720	P49720	Proteasome subunit beta type-3	2	2	2	16.6	16.6	16.6	22.949	0	23.97	127710000	10	EV Proteome	yes
PSMB2	P49721	P49721	Proteasome subunit beta type-2	5	5	5	28.4	28.4	28.4	22.836	0	18.86	231780000	36	EV Proteome	yes
THBS3	P49746	P49746	Thrombospondin-3	4	4	4	6.3	6.3	6.3	104.2	0	13.687	136150000	19	EV Proteome		yes
BCAM	P50895	P50895	Basal cell adhesion molecule	4	4	4	8.3	8.3	8.3	67.404	0	24.355	245940000	47	EV Proteome	yes	yes
CCT8	P50990	P50990	T-complex protein 1 subunit theta	10	10	10	21.2	21.2	21.2	59.62	0	36.66	827090000	97	EV Proteome	yes	yes
CCT4	P50991	P50991	T-complex protein 1 subunit delta	4	4	4	13.4	13.4	13.4	57.924	0	29.972	238570000	28	EV Proteome	yes
PGD	P52209	P52209	6-phosphogluconate dehydrogenase, decarboxylating	5	5	5	16.4	16.4	16.4	53.139	0	35.499	651170000	47	EV Proteome	yes
ACLY	P53396	P53396	ATP-citrate synthase	2	2	2	2.7	2.7	2.7	120.84	0	10.412	53714000	11	EV Proteome	yes	yes
PLTP	P55058	P55058	Phospholipid transfer protein	8	8	8	22.3	22.3	22.3	54.739	0	88.656	1888700000	108	EV Proteome		yes	yes
VCP	P55072	P55072	Transitional endoplasmic reticulum ATPase	10	10	10	17.7	17.7	17.7	89.321	0	54.426	1032800000	114	EV Proteome	yes	yes
NAP1L1	P55209;Q99733	P55209;Q99733	Nucleosome assembly protein 1-like 1;Nucleosome assembly protein 1-like 4	2	2	2	6.9	6.9	6.9	45.374	0	5.0485	154210000	14	EV Proteome
ARPC4	P59998	P59998	Actin-related protein 2/3 complex subunit 4	2	2	2	13.1	13.1	13.1	19.667	0	5.0222	68540000	11	EV Proteome	yes
CD81	P60033	P60033	CD81 antigen	4	4	4	28.4	28.4	28.4	25.809	0	52.7	295080000	18	EV Proteome	yes
TPI1	P60174	P60174	Triosephosphate isomerase	2	2	2	16.9	16.9	16.9	26.669	0	5.2351	166680000	25	EV Proteome	yes		yes
MYL6	P60660;P14649	P60660;P14649	Myosin light polypeptide 6;Myosin light chain 6B	2	2	2	17.2	17.2	17.2	16.93	0	6.8779	192420000	15	EV Proteome	yes
EIF4A1	P60842;Q14240	P60842;Q14240	Eukaryotic initiation factor 4A-I;Eukaryotic initiation factor 4A-II;Eukaryotic initiation factor 4A-II, N-terminally processed	4	4	4	11.8	11.8	11.8	46.153	0	14.357	293230000	48	EV Proteome	yes
RPS20	P60866	P60866	40S ribosomal protein S20	2	2	2	19.3	19.3	19.3	13.373	0	4.1248	134810000	9	EV Proteome	yes
PSMA6	P60900	P60900	Proteasome subunit alpha type-6	5	5	5	25.2	25.2	25.2	27.399	0	13.501	340470000	32	EV Proteome	yes
DSTN	P60981	P60981	Destrin	3	3	3	23.6	23.6	23.6	18.506	0	13.714	109070000	16	EV Proteome	yes
RAP1A	P62834;P61224;A6NIZ1	P62834;P61224;A6NIZ1	Ras-related protein Rap-1A;Ras-related protein Rap-1b;Ras-related protein Rap-1b-like protein	2	2	2	11.4	11.4	11.4	20.987	0.0018215	3.3082	51498000	10	EV Proteome	yes
RPL27	P61353	P61353	60S ribosomal protein L27	2	2	2	12.5	12.5	12.5	15.798	0.0018519	3.4749	34470000	4	EV Proteome	yes
HSPE1	P61604	P61604	10 kDa heat shock protein, mitochondrial	2	2	2	23.5	23.5	23.5	10.932	0	5.5973	248740000	35	EV Proteome	yes
LYZ	P61626	P61626	Lysozyme C	2	2	2	12.8	12.8	12.8	16.537	0	62.108	901180000	17	EV Proteome	yes	yes	yes
TGFB2	P61812	P61812	Transforming growth factor beta-2;Latency-associated peptide	2	2	2	5.8	5.8	5.8	47.747	0	7.9627	29800000	7	EV Proteome		yes	yes
HNRNPK	P61978	P61978	Heterogeneous nuclear ribonucleoprotein K	5	5	5	17.9	17.9	17.9	50.976	0	70.674	1347900000	66	EV Proteome	yes
RPS8	P62241	P62241	40S ribosomal protein S8	2	2	2	12.5	12.5	12.5	24.205	0	5.8981	56068000	5	EV Proteome	yes
RPS16	P62249	P62249	40S ribosomal protein S16	2	2	2	12.3	12.3	12.3	16.445	0	4.4866	27926000	13	EV Proteome	yes
YWHAE	P62258	P62258	14-3-3 protein epsilon	5	4	4	20.8	16.9	16.9	29.174	0	7.2847	137540000	14	EV Proteome	yes
RPS18	P62269	P62269	40S ribosomal protein S18	3	3	3	17.8	17.8	17.8	17.718	0	5.4751	94352000	6	EV Proteome	yes
SNRPD1	P62314	P62314	Small nuclear ribonucleoprotein Sm D1	2	2	2	18.5	18.5	18.5	13.281	0	8.1201	63604000	9	EV Proteome
HIST1H4A	P62805	P62805	Histone H4	4	4	4	40.8	40.8	40.8	11.367	0	38.535	6055000000	260	EV Proteome
RAN	P62826	P62826	GTP-binding nuclear protein Ran	4	4	4	23.1	23.1	23.1	24.423	0	13.035	462490000	60	EV Proteome	yes
RPS25	P62851	P62851	40S ribosomal protein S25	2	2	2	15.2	15.2	15.2	13.742	0	3.7054	145420000	8	EV Proteome	yes
PPIA	P62937	P62937	Peptidyl-prolyl cis-trans isomerase A;Peptidyl-prolyl cis-trans isomerase A, N-terminally processed	6	6	6	29.1	29.1	29.1	18.012	0	66.248	2861800000	111	EV Proteome	yes	yes	yes
YWHAZ	P63104	P63104	14-3-3 protein zeta/delta	5	5	4	29.4	29.4	25.3	27.745	0	125.1	390240000	50	EV Proteome	yes		yes
GNB2L1	P63244	P63244	Guanine nucleotide-binding protein subunit beta-2-like 1;Guanine nucleotide-binding protein subunit beta-2-like 1, N-terminally processed	2	2	2	6.6	6.6	6.6	35.076	0	6.129	101410000	13	EV Proteome
ACTA1	P68133;P68032;P63267;P62736	P68133;P68032;P63267;P62736	Actin, alpha skeletal muscle;Actin, alpha cardiac muscle 1;Actin, gamma-enteric smooth muscle;Actin, aortic smooth muscle	10	2	2	29.4	9	9	42.051	0	3.7452	163590000	3	EV Proteome	yes		yes
EEF1A1P5	Q5VTE0;P68104;Q05639	Q5VTE0;P68104;Q05639	Putative elongation factor 1-alpha-like 3;Elongation factor 1-alpha 1;Elongation factor 1-alpha 2	8	8	8	29	29	29	50.184	0	44.832	4023300000	205	EV Proteome	yes		yes
TUBA4A	P68366	P68366	Tubulin alpha-4A chain	8	2	2	26.8	5.6	5.6	49.924	0	7.5853	49449000	6	EV Proteome	yes	yes
TUBB4B	P68371;P04350;Q3ZCM7;CON__ENSEMBL:ENSBTAP00000025008;A6NNZ2;Q9BUF5;Q9H4B7	P68371;P04350	Tubulin beta-4B chain;Tubulin beta-4A chain	8	2	2	28.1	6.1	6.1	49.83	0	7.3345	272260000	38	EV Proteome	yes	yes
HBB	P68871	P68871	Hemoglobin subunit beta;LVV-hemorphin-7;Spinorphin	4	2	2	34.7	21.8	21.8	15.998	0	36.733	490190000	58	EV Proteome	yes	yes	yes
HBA1	P69905;P02008	P69905	Hemoglobin subunit alpha	5	2	2	41.5	19	19	15.257	0	10.049	274770000	48	EV Proteome	yes	yes	yes
CCT2	P78371	P78371	T-complex protein 1 subunit beta	6	6	6	18.7	18.7	18.7	57.488	0	39.99	396300000	33	EV Proteome	yes	yes
SRPX	P78539	P78539	Sushi repeat-containing protein SRPX	7	7	7	16.8	16.8	16.8	51.571	0	21.773	422680000	35	EV Proteome
LCN2	P80188	P80188	Neutrophil gelatinase-associated lipocalin	2	2	2	13.1	13.1	13.1	22.588	0	43.89	51215000	7	EV Proteome	yes	yes	yes
BASP1	P80723	P80723	Brain acid soluble protein 1	3	3	3	33	33	33	22.693	0	36.405	183830000	24	EV Proteome	yes
DCD	P81605	P81605	Dermcidin;Survival-promoting peptide;DCD-1	5	5	5	34.5	34.5	34.5	11.284	0	21.826	2813000000	120	EV Proteome	yes	yes
TNFAIP6	P98066	P98066	Tumor necrosis factor-inducible gene 6 protein	2	2	2	10.5	10.5	10.5	31.203	0	7.1759	27157000	3	EV Proteome		yes	yes
MUC5AC	P98088	P98088	Mucin-5AC	11	8	8	3.1	2.6	2.6	585.56	0	32.534	174520000	26	EV Proteome	yes	yes	yes
HSPG2	P98160	P98160	Basement membrane-specific heparan sulfate proteoglycan core protein;Endorepellin;LG3 peptide	19	19	19	6	6	6	468.83	0	118.19	711750000	105	EV Proteome	yes	yes	yes
CLTC	Q00610;P53675	Q00610	Clathrin heavy chain 1	6	6	6	5.4	5.4	5.4	191.61	0	15.386	168820000	13	EV Proteome	yes
SET	Q01105;P0DME0	Q01105;P0DME0	Protein SET;Protein SETSIP	3	3	3	13.4	13.4	13.4	33.488	0	7.8731	353070000	51	EV Proteome
FABP5	Q01469	Q01469	Fatty acid-binding protein, epidermal	2	2	2	13.3	13.3	13.3	15.164	0	12.767	449160000	72	EV Proteome	yes	yes	yes
SLC7A5	Q01650	Q01650	Large neutral amino acids transporter small subunit 1	2	2	2	6.7	6.7	6.7	55.01	0	26.717	91400000	11	EV Proteome	yes
DSG1	Q02413	Q02413	Desmoglein-1	6	6	6	7.4	7.4	7.4	113.75	0	40.156	1007300000	125	EV Proteome
PLOD1	Q02809	Q02809	Procollagen-lysine,2-oxoglutarate 5-dioxygenase 1	4	4	4	7.3	7.3	7.3	83.549	0	11.097	157490000	29	EV Proteome	yes
NUCB1	Q02818	Q02818	Nucleobindin-1	12	12	12	31.7	31.7	31.7	53.879	0	47.46	1264100000	109	EV Proteome	yes		yes
COL14A1	Q05707	Q05707	Collagen alpha-1(XIV) chain	2	2	2	1.6	1.6	1.6	193.51	0	16.669	60516000	9	EV Proteome		yes	yes
APLP2	Q06481	Q06481	Amyloid-like protein 2	4	4	4	5.5	5.5	5.5	86.955	0	15.65	457010000	47	EV Proteome	yes
PRDX1	Q06830	Q06830	Peroxiredoxin-1	7	7	5	46.7	46.7	37.2	22.11	0	25.134	901890000	71	EV Proteome	yes		yes
TGM3	Q08188	Q08188	Protein-glutamine gamma-glutamyltransferase E;Protein-glutamine gamma-glutamyltransferase E 50 kDa catalytic chain;Protein-glutamine gamma-glutamyltransferase E 27 kDa non-catalytic chain	3	3	3	4.2	4.2	4.2	76.631	0	8.6826	206260000	44	EV Proteome	yes
LGALS3BP	Q08380	Q08380	Galectin-3-binding protein	17	17	17	39.3	39.3	39.3	65.33	0	323.31	13443000000	495	EV Proteome	yes	yes	yes
MFGE8	Q08431	Q08431	Lactadherin;Lactadherin short form;Medin	3	3	3	10.1	10.1	10.1	43.104	0	7.8383	61998000	7	EV Proteome	yes	yes	yes
DSC1	Q08554	Q08554	Desmocollin-1	5	5	5	6.6	6.6	6.6	99.986	0	18.124	824920000	73	EV Proteome	yes
SPOCK1	Q08629;Q9BQ16	Q08629	Testican-1	6	6	6	17.5	17.5	17.5	49.124	0	13.906	263700000	26	EV Proteome			yes
MGAT5	Q09328	Q09328	Alpha-1,6-mannosylglycoprotein 6-beta-N-acetylglucosaminyltransferase A	2	2	2	3.2	3.2	3.2	84.542	0	5.9105	19811000	6	EV Proteome	yes	yes
AHNAK	Q09666	Q09666	Neuroblast differentiation-associated protein AHNAK	4	4	4	3.5	3.5	3.5	629.09	0	11.336	205060000	42	EV Proteome	yes
EFEMP1	Q12805	Q12805	EGF-containing fibulin-like extracellular matrix protein 1	9	9	9	27.6	27.6	27.6	54.64	0	44.303	774490000	68	EV Proteome	yes	yes	yes
FSTL1	Q12841	Q12841	Follistatin-related protein 1	2	2	2	5.2	5.2	5.2	34.985	0.0017065	2.9781	82021000	4	EV Proteome	yes	yes	yes
CNTN1	Q12860	Q12860	Contactin-1	15	15	15	21.5	21.5	21.5	113.32	0	88.743	725800000	52	EV Proteome	yes
ILF2	Q12905	Q12905	Interleukin enhancer-binding factor 2	3	3	3	10.5	10.5	10.5	43.062	0	6.8647	211950000	17	EV Proteome		yes
ILF3	Q12906	Q12906	Interleukin enhancer-binding factor 3	4	4	4	6.5	6.5	6.5	95.337	0	20.516	112480000	22	EV Proteome		yes
LMAN2	Q12907	Q12907	Vesicular integral-membrane protein VIP36	2	2	2	5.9	5.9	5.9	40.228	0.0047319	2.5899	43614000	3	EV Proteome	yes		yes
PRDX4	Q13162	Q13162	Peroxiredoxin-4	3	2	2	12.2	9.2	9.2	30.54	0	5.5678	107950000	17	EV Proteome	yes	yes
PAPPA	Q13219	Q13219	Pappalysin-1	3	3	3	2.2	2.2	2.2	180.97	0	8.7299	53403000	9	EV Proteome		yes	yes
UBE2V1	Q13404;Q15819	Q13404;Q15819	Ubiquitin-conjugating enzyme E2 variant 1;Ubiquitin-conjugating enzyme E2 variant 2	2	2	2	12.9	12.9	12.9	16.495	0	5.539	120060000	17	EV Proteome	yes
SF3B2	Q13435	Q13435	Splicing factor 3B subunit 2	2	2	2	2.7	2.7	2.7	100.23	0	4.1996	34029000	3	EV Proteome
OS9	Q13438	Q13438	Protein OS-9	3	3	3	5.4	5.4	5.4	75.561	0	12.111	42840000	8	EV Proteome
IQGAP2	Q13576	Q13576	Ras GTPase-activating-like protein IQGAP2	2	2	2	1.1	1.1	1.1	180.58	0.0016722	2.9406	1500100000	8	EV Proteome	yes
PKP1	Q13835	Q13835	Plakophilin-1	2	2	2	3.5	3.5	3.5	82.86	0	50.278	50761000	6	EV Proteome
BLMH	Q13867	Q13867	Bleomycin hydrolase	2	2	2	5.1	5.1	5.1	52.562	0	5.3061	128560000	11	EV Proteome	yes
DAG1	Q14118	Q14118	Dystroglycan;Alpha-dystroglycan;Beta-dystroglycan	3	3	3	4.2	4.2	4.2	97.44	0	10.997	378970000	34	EV Proteome	yes	yes	yes
GAS6	Q14393	Q14393	Growth arrest-specific protein 6	3	3	3	4.3	4.3	4.3	74.925	0	14.348	125930000	22	EV Proteome	yes	yes	yes
FAT1	Q14517	Q14517	Protocadherin Fat 1;Protocadherin Fat 1, nuclear form	11	11	11	3	3	3	506.27	0	41.359	544890000	69	EV Proteome	yes
GANAB	Q14697	Q14697	Neutral alpha-glucosidase AB	4	4	4	4.7	4.7	4.7	106.87	0	14.55	471320000	74	EV Proteome	yes
PLEC	Q15149	Q15149	Plectin	5	5	3	1.3	1.3	0.7	531.78	0	11.138	118240000	14	EV Proteome	yes
PCBP1	Q15365	Q15365	Poly(rC)-binding protein 1	2	2	2	7.6	7.6	7.6	37.497	0.0016026	2.7057	72555000	1	EV Proteome	yes
SF3B3	Q15393	Q15393	Splicing factor 3B subunit 3	2	2	2	2.1	2.1	2.1	135.58	0	7.0752	97250000	9	EV Proteome
TGFBI	Q15582	Q15582	Transforming growth factor-beta-induced protein ig-h3	20	20	20	46.3	46.3	46.3	74.68	0	323.31	5924400000	334	EV Proteome	yes	yes	yes
TSN	Q15631	Q15631	Translin	3	3	3	14.9	14.9	14.9	26.183	0	21.685	109830000	15	EV Proteome
SLC1A5	Q15758	Q15758	Neutral amino acid transporter B(0)	3	3	3	6.1	6.1	6.1	56.598	0	10.125	214470000	27	EV Proteome	yes
IGFBP7	Q16270	Q16270	Insulin-like growth factor-binding protein 7	3	3	3	15.6	15.6	15.6	29.13	0	16.592	158980000	26	EV Proteome	yes	yes	yes
PRR4	Q16378	Q16378	Proline-rich protein 4	4	4	4	34.3	34.3	34.3	15.097	0	52.701	535630000	63	EV Proteome			yes
DPYSL2	Q16555	Q16555	Dihydropyrimidinase-related protein 2	4	4	4	13.1	13.1	13.1	62.293	0	17.991	283230000	10	EV Proteome	yes
ECM1	Q16610	Q16610	Extracellular matrix protein 1	3	3	3	6.5	6.5	6.5	60.673	0	5.6977	97361000	13	EV Proteome	yes	yes	yes
UGP2	Q16851	Q16851	UTP--glucose-1-phosphate uridylyltransferase	3	3	3	6.9	6.9	6.9	56.94	0	7.664	188250000	23	EV Proteome	yes
KPRP	Q5T749	Q5T749	Keratinocyte proline-rich protein	2	2	2	3.6	3.6	3.6	64.135	0	5.1522	96414000	11	EV Proteome	yes
HIST2H3PS2	Q5TEC6;Q6NXT2;Q71DI3;Q16695;P84243;P68431	Q5TEC6;Q6NXT2;Q71DI3;Q16695;P84243;P68431	Histone H3;Histone H3.3C;Histone H3.2;Histone H3.1t;Histone H3.3;Histone H3.1	3	3	3	19.9	19.9	19.9	15.43	0	4.9492	698000000	32	EV Proteome
OLFML2A	Q68BL7	Q68BL7	Olfactomedin-like protein 2A	5	5	5	7.5	7.5	7.5	73.054	0	14.36	148230000	14	EV Proteome			yes
FSTL4	Q6MZW2	Q6MZW2	Follistatin-related protein 4	4	4	4	5.6	5.6	5.6	93.095	0	13.59	58326000	11	EV Proteome		yes	yes
CD109	Q6YHK3	Q6YHK3	CD109 antigen	9	9	9	8.2	8.2	8.2	161.69	0	63.184	521950000	67	EV Proteome		yes	yes
NCCRP1	Q6ZVX7	Q6ZVX7	F-box only protein 50	2	2	2	11.6	11.6	11.6	30.847	0	5.7355	58643000	7	EV Proteome	yes
CCDC80	Q76M96	Q76M96	Coiled-coil domain-containing protein 80	2	2	2	4.4	4.4	4.4	108.17	0	3.7646	1018900000	4	EV Proteome		yes
ABI3BP	Q7Z7G0	Q7Z7G0	Target of Nesh-SH3	2	2	2	2.2	2.2	2.2	117.89	0	3.5597	14407000	2	EV Proteome		yes	yes
DSG4	Q86SJ6	Q86SJ6	Desmoglein-4	2	2	2	2.3	2.3	2.3	113.82	0	17.714	107530000	13	EV Proteome
GPR126	Q86SQ4	Q86SQ4	G-protein coupled receptor 126	3	3	3	3.5	3.5	3.5	136.69	0	15.217	180300000	28	EV Proteome
ALYREF	Q86V81	Q86V81	THO complex subunit 4	2	2	2	14.4	14.4	14.4	26.888	0	3.8558	41750000	1	EV Proteome	yes
BPIFB2	Q8N4F0	Q8N4F0	BPI fold-containing family B member 2	2	2	2	5.2	5.2	5.2	49.172	0	5.2084	13943000	3	EV Proteome	yes	yes
GOLM1	Q8NBJ4	Q8NBJ4	Golgi membrane protein 1	7	7	7	20.9	20.9	20.9	45.333	0	30.874	558870000	82	EV Proteome			yes
PCSK9	Q8NBP7	Q8NBP7	Proprotein convertase subtilisin/kexin type 9	8	8	8	17.2	17.2	17.2	74.285	0	48.059	595940000	75	EV Proteome		yes	yes
BPIFB1	Q8TDL5	Q8TDL5	BPI fold-containing family B member 1	20	20	20	57.4	57.4	57.4	52.441	0	277.76	1838500000	68	EV Proteome	yes	yes
SHROOM3	Q8TF72	Q8TF72	Protein Shroom3	2	2	2	1.1	1.1	1.1	216.85	0	6.2543	0	27	EV Proteome
PDCD6IP	Q8WUM4	Q8WUM4	Programmed cell death 6-interacting protein	5	5	5	9	9	9	96.022	0	50.506	153550000	31	EV Proteome	yes
SPOCK2	Q92563	Q92563	Testican-2	11	11	11	30.9	30.9	30.9	46.779	0	211.24	3151200000	139	EV Proteome		yes	yes
PXDN	Q92626	Q92626	Peroxidasin homolog	4	4	4	3.7	3.7	3.7	165.27	0	22.928	157670000	19	EV Proteome	yes	yes	yes
HTRA1	Q92743	Q92743	Serine protease HTRA1	6	6	6	18.1	18.1	18.1	51.286	0	47.601	171880000	23	EV Proteome	yes	yes	yes
NRCAM	Q92823	Q92823	Neuronal cell adhesion molecule	2	2	2	2.1	2.1	2.1	143.89	0	4.2095	7583200	7	EV Proteome		yes
KLK6	Q92876	Q92876	Kallikrein-6	2	2	2	12.3	12.3	12.3	26.855	0	15.302	137630000	18	EV Proteome		yes	yes
ZG16B	Q96DA0	Q96DA0	Zymogen granule protein 16 homolog B	6	6	6	54.7	54.7	54.7	18.878	0	115.77	1004000000	30	EV Proteome	yes	yes	yes
LOXL4	Q96JB6	Q96JB6	Lysyl oxidase homolog 4	3	3	3	6.9	6.9	6.9	84.483	0	11.211	105290000	13	EV Proteome	yes		yes
SERPINB12	Q96P63	Q96P63	Serpin B12	3	3	3	10.1	10.1	10.1	46.276	0	5.1194	106480000	8	EV Proteome			yes
COL12A1	Q99715	Q99715	Collagen alpha-1(XII) chain	8	8	8	3.3	3.3	3.3	333.14	0	52.246	183220000	34	EV Proteome	yes	yes	yes
CCT7	Q99832	Q99832	T-complex protein 1 subunit eta	4	4	4	9.4	9.4	9.4	59.366	0	27.637	178010000	22	EV Proteome	yes
PRMT1	Q99873;Q9NR22	Q99873;Q9NR22	Protein arginine N-methyltransferase 1;Protein arginine N-methyltransferase 8	4	4	4	11.9	11.9	11.9	42.461	0	15.895	326670000	53	EV Proteome
PROL1	Q99935	Q99935	Proline-rich protein 1;Opiorphin	4	4	4	19	19	19	27.216	0	207.78	805000000	13	EV Proteome
GDF15	Q99988	Q99988	Growth/differentiation factor 15	4	4	4	17.5	17.5	17.5	34.14	0	32.372	178380000	16	EV Proteome	yes	yes	yes
SDF4	Q9BRK5	Q9BRK5	45 kDa calcium-binding protein	2	2	2	6.9	6.9	6.9	41.806	0	8.7753	69723000	11	EV Proteome	yes
PDGFD	Q9GZP0	Q9GZP0	Platelet-derived growth factor D;Platelet-derived growth factor D, latent form;Platelet-derived growth factor D, receptor-binding form	3	3	3	10.3	10.3	10.3	42.848	0	16.717	33092000	9	EV Proteome		yes	yes
LACRT	Q9GZZ8	Q9GZZ8	Extracellular glycoprotein lacritin	2	2	2	16.7	16.7	16.7	14.246	0	38.162	1409200000	14	EV Proteome		yes	yes
SIL1	Q9H173	Q9H173	Nucleotide exchange factor SIL1	2	2	2	4.6	4.6	4.6	52.084	0	4.621	25151000	5	EV Proteome			yes
SMOC1	Q9H4F8	Q9H4F8	SPARC-related modular calcium-binding protein 1	4	4	4	9	9	9	48.162	0	12.21	232050000	22	EV Proteome			yes
MUC5B	Q9HC84;Q02817	Q9HC84	Mucin-5B	21	21	18	6.5	6.5	6	596.33	0	110.86	1370500000	103	EV Proteome	yes		yes
S100A14	Q9HCY8	Q9HCY8	Protein S100-A14	2	2	2	23.1	23.1	23.1	11.662	0	8.8819	34016000	3	EV Proteome	yes		yes
BPIFA1	Q9NP55	Q9NP55	BPI fold-containing family A member 1	5	5	5	27	27	27	26.712	0	109.84	2076500000	46	EV Proteome		yes	yes
CALML5	Q9NZT1	Q9NZT1	Calmodulin-like protein 5	7	7	7	54.8	54.8	54.8	15.892	0	68.52	894460000	105	EV Proteome		yes
PTGFRN	Q9P2B2	Q9P2B2	Prostaglandin F2 receptor negative regulator	3	3	3	4.1	4.1	4.1	98.555	0	16.958	117960000	19	EV Proteome
DMBT1	Q9UGM3	Q9UGM3	Deleted in malignant brain tumors 1 protein	3	3	3	7.9	7.9	7.9	260.73	0	35.899	887640000	13	EV Proteome	yes	yes	yes
PCOLCE2	Q9UKZ9	Q9UKZ9	Procollagen C-endopeptidase enhancer 2	2	2	2	6	6	6	45.716	0	10.325	78413000	8	EV Proteome		yes	yes
PA2G4	Q9UQ80	Q9UQ80	Proliferation-associated protein 2G4	2	2	2	5.8	5.8	5.8	43.786	0.0018622	3.505	20331000	1	EV Proteome	yes	yes
RUVBL2	Q9Y230	Q9Y230	RuvB-like 2	4	4	4	9.5	9.5	9.5	51.156	0	10.624	72320000	13	EV Proteome	yes
CLEC11A	Q9Y240	Q9Y240	C-type lectin domain family 11 member A	6	6	6	21.7	21.7	21.7	35.694	0	43.688	647580000	49	EV Proteome		yes	yes
RUVBL1	Q9Y265	Q9Y265	RuvB-like 1	2	2	2	7.2	7.2	7.2	50.227	0	3.9578	29590000	4	EV Proteome	yes
HYOU1	Q9Y4L1	Q9Y4L1	Hypoxia up-regulated protein 1	3	3	3	3.7	3.7	3.7	111.33	0	9.3374	156880000	27	EV Proteome	yes	yes

## Sheet: LC and CRC secreted markers
Protein names	Gene names	Cancer Type	Fold Change	P-value	Type
Apolipoprotein A-I	APOA1	CRC	7.2	0.002245	EVs
Apolipoprotein E	APOE	CRC	6.2	0.006519	EVs
Neutral alpha-glucosidase AB	GANAB	CRC	5.4	1.3e-08	EVs
Thrombospondin-1	THBS1	CRC	4.3	0.001589	EVs
Alpha-1-antitrypsin	SERPINA1	CRC	4.2	4e-06	EVs
Protocadherin Fat 1	FAT1	CRC	4.2	1.52e-05	EVs
Basal cell adhesion molecule	BCAM	CRC	4	7.44e-08	EVs
Histone H3	HIST2H3PS2	CRC	2.9	0.002501	EVs
Keratin, type I cytoskeletal 18	KRT18	CRC	2.7	0.002686	EVs
Endoplasmin	HSP90B1	CRC	2.6	9.42e-05	EVs
Histone H4	HIST1H4A	CRC	2.1	2.04e-07	EVs
Cystatin-C	CST3	CRC	2.1	0.000657	EVs
Agrin;Agrin N-terminal 110 kDa subunit	AGRN	CRC	41.9	0.002438	Secretome
Alpha-1-antitrypsin	SERPINA1	CRC	37.4	0.000471	Secretome
Kunitz-type protease inhibitor 1	SPINT1	CRC	21.7	0.001499	Secretome
Protein FAM3C	FAM3C	CRC	7.8	0.002006	Secretome
Epithelial discoidin domain-containing receptor 1	DDR1	CRC	7.5	2.02e-10	Secretome
Ezrin	EZR	CRC	7.1	0.007276	Secretome
Amyloid-like protein 2	APLP2	CRC	5.7	0.00025	Secretome
Prosaposin	PSAP	CRC	4.9	0.002658	Secretome
Kit ligand;Soluble KIT ligand	KITLG	CRC	4.5	0.013005	Secretome
Heat shock protein HSP 90-alpha	HSP90AA1	CRC	4.1	0.008163	Secretome
Receptor-type tyrosine-protein phosphatase F	PTPRF	CRC	3.5	0.002256	Secretome
Ribonuclease T2	RNASET2	CRC	3.2	0.007115	Secretome
Clusterin	CLU	LC	9.4	1.28e-05	EVs
Lactotransferrin	LTF	LC	6.7	0.001668	EVs
C-type lectin domain family 11 member A	CLEC11A	LC	6.3	1.51e-05	EVs
Insulin-like growth factor-binding protein 3	IGFBP3	LC	5.2	0.000328	EVs
Complement factor H	CFH	LC	4.8	0.001587	EVs
Ubiquitin carboxyl-terminal hydrolase isozyme L1	UCHL1	LC	4.1	9.07e-13	EVs
Metalloproteinase inhibitor 1	TIMP1	LC	4.1	0.00024	EVs
Insulin-like growth factor-binding protein 2	IGFBP2	LC	3.8	0.002538	EVs
G-protein coupled receptor 126	GPR126	LC	3.7	6.16e-07	EVs
Protein disulfide-isomerase	P4HB	LC	3.6	0.001328	EVs
Brain acid soluble protein 1	BASP1	LC	3.6	1.66e-06	EVs
Desmocollin-1	DSC1	LC	2.9	2.24e-06	EVs
2,3-cyclic-nucleotide 3-phosphodiesterase	CNP	LC	2.8	0.001615	EVs
Transketolase	TKT	LC	2.7	0.002239	EVs
Vimentin	VIM	LC	2.4	0.001152	EVs
Glyceraldehyde-3-phosphate dehydrogenase	GAPDH	LC	2.2	1.23e-05	EVs
Nucleosome assembly protein 1-like 1	NAP1L1	LC	2.1	0.000273	EVs
Ubiquitin carboxyl-terminal hydrolase isozyme L1	UCHL1	LC	39.9	3.59e-09	Secretome
Ceruloplasmin	CP	LC	15	0.02002	Secretome
CD166 antigen	ALCAM	LC	14.5	0.014458	Secretome
Cathepsin L1	CTSL	LC	11	0.014095	Secretome
Aldose reductase	AKR1B1	LC	10.9	0.002825	Secretome
Transketolase	TKT	LC	10.8	0.005494	Secretome
Complement C1s subcomponent	C1S	LC	10.4	9.9e-06	Secretome
Endothelial protein C receptor	PROCR	LC	9.2	7.65e-05	Secretome
Phosphoserine aminotransferase	PSAT1	LC	8.9	0.002245	Secretome
Di-N-acetylchitobiase	CTBS	LC	8.5	1.91e-05	Secretome
Phosphoglycerate kinase 1	PGK1	LC	8.3	0.016213	Secretome
Thioredoxin reductase 1, cytoplasmic	TXNRD1	LC	7.9	0.001998	Secretome
CD109 antigen	CD109	LC	6.7	0.001501	Secretome
Biotinidase	BTD	LC	6.5	0.001403	Secretome
Aminopeptidase B	RNPEP	LC	6.3	0.001016	Secretome
Leukotriene A-4 hydrolase	LTA4H	LC	6.3	0.018354	Secretome
NAD(P)H-hydrate epimerase	APOA1BP	LC	5.7	0.010336	Secretome
Acidic leucine-rich nuclear phosphoprotein 32 family member A	ANP32A	LC	5	0.010353	Secretome
Farnesyl pyrophosphate synthase	FDPS	LC	4.6	0.003758	Secretome
Ephrin-A1;Ephrin-A1, secreted form	EFNA1	LC	4.5	0.005696	Secretome
G-protein coupled receptor 126	GPR126	LC	4.3	0.003665	Secretome
Vasorin	VASN	LC	4.1	0.007056	Secretome
Thioredoxin domain-containing protein 17	TXNDC17	LC	4	0.006569	Secretome
Fascin	FSCN1	LC	3.7	0.01006	Secretome
N(4)-(beta-N-acetylglucosaminyl)-L-asparaginase	AGA	LC	3.4	0.007028	Secretome
Alpha-N-acetylgalactosaminidase	NAGA	LC	3.1	2.25e-05	Secretome
Calnexin	CANX	LC	2.8	0.00649	Secretome
Fumarylacetoacetase	FAH	LC	2.6	0.005844	Secretome
Glutathione S-transferase P	GSTP1	LC	2.3	0.000452	Secretome
Serine/threonine-protein phosphatase CPPED1	CPPED1	LC	2.3	0.006718	Secretome

## Sheet: SRM_table_EV_HPL
Compound	Retention Time (min)	RT Window (min)	Polarity	Precursor (m/z)	Product (m/z)	Collision Energy (V)
SVIEQGGIQTVDQLIK(+2)	24.86	3	Positive	864.48	1171.67	31.7
SVIEQGGIQTVDQLIK(+2)	24.86	3	Positive	864.48	944.541	31.7
SVIEQGGIQTVDQLIK(+2)	24.86	3	Positive	864.48	816.483	31.7
SVIEQGGIQTVDQLIK(+2)	24.86	3	Positive	864.48	616.366	31.7
SVIEQGGIQTVDQLIK (heavy)(+2)	24.86	3	Positive	868.487	1179.68	31.7
SVIEQGGIQTVDQLIK (heavy)(+2)	24.86	3	Positive	868.487	952.555	31.7
SVIEQGGIQTVDQLIK (heavy)(+2)	24.86	3	Positive	868.487	824.497	31.7
SVIEQGGIQTVDQLIK (heavy)(+2)	24.86	3	Positive	868.487	624.381	31.7
LLDEEEATDNDLR(+2)	19.26	3	Positive	766.857	933.427	28.4
LLDEEEATDNDLR(+2)	19.26	3	Positive	766.857	804.385	28.4
LLDEEEATDNDLR(+2)	19.26	3	Positive	766.857	733.348	28.4
LLDEEEATDNDLR (heavy)(+2)	19.26	3	Positive	771.861	943.435	28.4
LLDEEEATDNDLR (heavy)(+2)	19.26	3	Positive	771.861	814.393	28.4
LLDEEEATDNDLR (heavy)(+2)	19.26	3	Positive	771.861	743.356	28.4
DSTGHVGFIFK(+2)	21.89	3	Positive	604.308	904.504	22.8
DSTGHVGFIFK(+2)	21.89	3	Positive	604.308	847.482	22.8
DSTGHVGFIFK(+2)	21.89	3	Positive	604.308	710.424	22.8
DSTGHVGFIFK(+2)	21.89	3	Positive	604.308	611.355	22.8
DSTGHVGFIFK (heavy)(+2)	21.89	3	Positive	608.316	912.518	22.8
DSTGHVGFIFK (heavy)(+2)	21.89	3	Positive	608.316	855.497	22.8
DSTGHVGFIFK (heavy)(+2)	21.89	3	Positive	608.316	718.438	22.8
DSTGHVGFIFK (heavy)(+2)	21.89	3	Positive	608.316	619.369	22.8
LDQEVAEVDK(+2)	16.18	3	Positive	573.287	789.399	21.8					20.2
LDQEVAEVDK(+2)	16.18	3	Positive	573.287	660.356	21.8
LDQEVAEVDK(+2)	16.18	3	Positive	573.287	561.288	21.8
LDQEVAEVDK (heavy)(+2)	16.18	3	Positive	577.294	797.413	21.8
LDQEVAEVDK (heavy)(+2)	16.18	3	Positive	577.294	668.37	21.8
LDQEVAEVDK (heavy)(+2)	16.18	3	Positive	577.294	569.302	21.8
GVIDLDVFLK(+2)	28.19	3	Positive	559.826	962.556	21.3
GVIDLDVFLK(+2)	28.19	3	Positive	559.826	849.472	21.3
GVIDLDVFLK(+2)	28.19	3	Positive	559.826	734.445	21.3
GVIDLDVFLK (heavy)(+2)	28.19	3	Positive	563.833	970.57	21.3
GVIDLDVFLK (heavy)(+2)	28.19	3	Positive	563.833	857.486	21.3
GVIDLDVFLK (heavy)(+2)	28.19	3	Positive	563.833	742.459	21.3
NAVHVNLFETPVEAQYVR(+3)	24.48	3	Positive	696.028	961.51	22
NAVHVNLFETPVEAQYVR(+3)	24.48	3	Positive	696.028	765.389	22
NAVHVNLFETPVEAQYVR(+3)	24.48	3	Positive	696.028	636.346	22
NAVHVNLFETPVEAQYVR (heavy)(+3)	24.48	3	Positive	699.364	971.518	22
NAVHVNLFETPVEAQYVR (heavy)(+3)	24.48	3	Positive	699.364	775.397	22
NAVHVNLFETPVEAQYVR (heavy)(+3)	24.48	3	Positive	699.364	646.355	22
NLFETPILAR(+2)	25.05	3	Positive	587.334	946.536	22.3
NLFETPILAR(+2)	25.05	3	Positive	587.334	799.467	22.3
NLFETPILAR (heavy)(+2)	25.05	3	Positive	592.339	956.544	22.3
NLFETPILAR (heavy)(+2)	25.05	3	Positive	592.339	809.475	22.3
GEEDNSLSVR(+2)	15.06	3	Positive	553.259	919.448	21.1
GEEDNSLSVR(+2)	15.06	3	Positive	553.259	790.405	21.1
GEEDNSLSVR(+2)	15.06	3	Positive	553.259	561.335	21.1
GEEDNSLSVR (heavy)(+2)	15.06	3	Positive	558.263	929.456	21.1
GEEDNSLSVR (heavy)(+2)	15.06	3	Positive	558.263	800.414	21.1
GEEDNSLSVR (heavy)(+2)	15.06	3	Positive	558.263	571.344	21.1
VMSEFNNNFR(+2)	20.1	3	Positive	629.287	1027.46	23.7
VMSEFNNNFR(+2)	20.1	3	Positive	629.287	811.385	23.7
VMSEFNNNFR(+2)	20.1	3	Positive	629.287	664.316	23.7
VMSEFNNNFR (heavy)(+2)	20.1	3	Positive	634.291	1037.47	23.7
VMSEFNNNFR (heavy)(+2)	20.1	3	Positive	634.291	821.393	23.7
VMSEFNNNFR (heavy)(+2)	20.1	3	Positive	634.291	674.324	23.7
DVLETFTVK(+2)	22.81	3	Positive	526.287	837.472	20.2
DVLETFTVK(+2)	22.81	3	Positive	526.287	724.388	20.2
DVLETFTVK(+2)	22.81	3	Positive	526.287	595.345	20.2
DVLETFTVK (heavy)(+2)	22.81	3	Positive	530.294	845.486	20.2
DVLETFTVK (heavy)(+2)	22.81	3	Positive	530.294	732.402	20.2
DVLETFTVK (heavy)(+2)	22.81	3	Positive	530.294	603.359	20.2
TPFLLVGTQIDLR(+2)	27.3	3	Positive	736.927	1014.59	27.3
TPFLLVGTQIDLR(+2)	27.3	3	Positive	736.927	901.51	27.3
TPFLLVGTQIDLR(+2)	27.3	3	Positive	736.927	802.442	27.3
TPFLLVGTQIDLR (heavy)(+2)	27.3	3	Positive	741.931	1024.6	27.3
TPFLLVGTQIDLR (heavy)(+2)	27.3	3	Positive	741.931	911.518	27.3
TPFLLVGTQIDLR (heavy)(+2)	27.3	3	Positive	741.931	812.45	27.3
IAQSDYIPTQQDVLR(+2)	21.61	3	Positive	873.954	1069.6	32
IAQSDYIPTQQDVLR(+2)	21.61	3	Positive	873.954	956.516	32
IAQSDYIPTQQDVLR (heavy)(+2)	21.61	3	Positive	878.958	1079.61	32
IAQSDYIPTQQDVLR (heavy)(+2)	21.61	3	Positive	878.958	966.524	32
IEGEGSVLQAK(+2)	17.28	3	Positive	565.806	888.479	21.5
IEGEGSVLQAK(+2)	17.28	3	Positive	565.806	702.414	21.5
IEGEGSVLQAK(+2)	17.28	3	Positive	565.806	459.293	21.5
IEGEGSVLQAK (heavy)(+2)	17.28	3	Positive	569.813	896.493	21.5
IEGEGSVLQAK (heavy)(+2)	17.28	3	Positive	569.813	710.429	21.5
IEGEGSVLQAK (heavy)(+2)	17.28	3	Positive	569.813	467.307	21.5
HVLTLTDQVTR(+2)	18.86	3	Positive	641.859	1046.58	24.1
HVLTLTDQVTR(+2)	18.86	3	Positive	641.859	933.5	24.1
HVLTLTDQVTR(+2)	18.86	3	Positive	641.859	832.452	24.1
HVLTLTDQVTR(+2)	18.86	3	Positive	641.859	719.368	24.1
HVLTLTDQVTR (heavy)(+2)	18.86	3	Positive	646.863	1056.59	24.1
HVLTLTDQVTR (heavy)(+2)	18.86	3	Positive	646.863	943.508	24.1
HVLTLTDQVTR (heavy)(+2)	18.86	3	Positive	646.863	842.461	24.1
HVLTLTDQVTR (heavy)(+2)	18.86	3	Positive	646.863	729.377	24.1
GTADVTHDLQEMK(+2)	19.6	3	Positive	722.84	1001.47	26.9
GTADVTHDLQEMK(+2)	19.6	3	Positive	722.84	900.424	26.9
GTADVTHDLQEMK(+2)	19.6	3	Positive	722.84	763.365	26.9
GTADVTHDLQEMK(+2)	19.6	3	Positive	722.84	648.339	26.9
GTADVTHDLQEMK (heavy)(+2)	19.6	3	Positive	726.847	1009.49	26.9
GTADVTHDLQEMK (heavy)(+2)	19.6	3	Positive	726.847	908.439	26.9
GTADVTHDLQEMK (heavy)(+2)	19.6	3	Positive	726.847	771.38	26.9
GTADVTHDLQEMK (heavy)(+2)	19.6	3	Positive	726.847	656.353	26.9
SAVTTVVNPK(+2)	15.99	3	Positive	508.292	758.441	19.6
SAVTTVVNPK(+2)	15.99	3	Positive	508.292	657.393	19.6
SAVTTVVNPK(+2)	15.99	3	Positive	508.292	457.277	19.6
SAVTTVVNPK (heavy)(+2)	15.99	3	Positive	512.299	766.455	19.6
SAVTTVVNPK (heavy)(+2)	15.99	3	Positive	512.299	665.407	19.6
SAVTTVVNPK (heavy)(+2)	15.99	3	Positive	512.299	465.291	19.6
GLAGAVSELLR(+2)	25.95	3	Positive	543.319	844.489	20.8
GLAGAVSELLR(+2)	25.95	3	Positive	543.319	716.43	20.8
GLAGAVSELLR(+2)	25.95	3	Positive	543.319	617.362	20.8
GLAGAVSELLR (heavy)(+2)	25.95	3	Positive	548.323	854.497	20.8
GLAGAVSELLR (heavy)(+2)	25.95	3	Positive	548.323	726.438	20.8
GLAGAVSELLR (heavy)(+2)	25.95	3	Positive	548.323	627.37	20.8
GHTPTQPGALNQR(+3)	14.2	3	Positive	459.572	755.416	15.1
GHTPTQPGALNQR(+3)	14.2	3	Positive	459.572	658.363	15.1
GHTPTQPGALNQR(+3)	14.2	3	Positive	459.572	530.305	15.1
GHTPTQPGALNQR(+3)	14.2	3	Positive	459.572	417.22	15.1
GHTPTQPGALNQR (heavy)(+3)	14.2	3	Positive	462.908	765.424	15.1
GHTPTQPGALNQR (heavy)(+3)	14.2	3	Positive	462.908	668.371	15.1
GHTPTQPGALNQR (heavy)(+3)	14.2	3	Positive	462.908	540.313	15.1
GHTPTQPGALNQR (heavy)(+3)	14.2	3	Positive	462.908	427.229	15.1
IAHVELADAGQYR(+3)	19.16	3	Positive	481.584	709.326	15.7
IAHVELADAGQYR(+3)	19.16	3	Positive	481.584	594.299	15.7
IAHVELADAGQYR(+3)	19.16	3	Positive	481.584	523.262	15.7
IAHVELADAGQYR (heavy)(+3)	19.16	3	Positive	484.92	719.335	15.7
IAHVELADAGQYR (heavy)(+3)	19.16	3	Positive	484.92	604.308	15.7
IAHVELADAGQYR (heavy)(+3)	19.16	3	Positive	484.92	533.271	15.7
AIFTGYYGK(+2)	20.65	3	Positive	510.263	835.398	19.7
AIFTGYYGK(+2)	20.65	3	Positive	510.263	688.33	19.7
AIFTGYYGK (heavy)(+2)	20.65	3	Positive	514.27	843.413	19.7
AIFTGYYGK (heavy)(+2)	20.65	3	Positive	514.27	696.344	19.7
AVFVDLEPTVIDEIR(+2)	27.43	3	Positive	858.464	1184.65	31.5
AVFVDLEPTVIDEIR(+2)	27.43	3	Positive	858.464	1071.57	31.5
AVFVDLEPTVIDEIR(+2)	27.43	3	Positive	858.464	942.525	31.5
AVFVDLEPTVIDEIR (heavy)(+2)	27.43	3	Positive	863.468	1194.66	31.5
AVFVDLEPTVIDEIR (heavy)(+2)	27.43	3	Positive	863.468	1081.58	31.5
AVFVDLEPTVIDEIR (heavy)(+2)	27.43	3	Positive	863.468	952.534	31.5
STTPDITGYR(+2)	17.94	3	Positive	555.774	821.415	21.2
STTPDITGYR(+2)	17.94	3	Positive	555.774	724.362	21.2
STTPDITGYR(+2)	17.94	3	Positive	555.774	609.335	21.2
STTPDITGYR (heavy)(+2)	17.94	3	Positive	560.779	831.423	21.2
STTPDITGYR (heavy)(+2)	17.94	3	Positive	560.779	734.371	21.2
STTPDITGYR (heavy)(+2)	17.94	3	Positive	560.779	619.344	21.2
SYTITGLQPGTDYK(+2)	21.02	3	Positive	772.385	1079.54	28.5
SYTITGLQPGTDYK(+2)	21.02	3	Positive	772.385	978.489	28.5
SYTITGLQPGTDYK(+2)	21.02	3	Positive	772.385	680.325	28.5
SYTITGLQPGTDYK (heavy)(+2)	21.02	3	Positive	776.392	1087.55	28.5
SYTITGLQPGTDYK (heavy)(+2)	21.02	3	Positive	776.392	986.503	28.5
SYTITGLQPGTDYK (heavy)(+2)	21.02	3	Positive	776.392	688.339	28.5
VLASDAAAFLK(+2)	23.04	3	Positive	553.316	893.473	21.1
VLASDAAAFLK(+2)	23.04	3	Positive	553.316	822.436	21.1
VLASDAAAFLK(+2)	23.04	3	Positive	553.316	620.377	21.1
VLASDAAAFLK (heavy)(+2)	23.04	3	Positive	557.323	901.487	21.1
VLASDAAAFLK (heavy)(+2)	23.04	3	Positive	557.323	830.45	21.1
VLASDAAAFLK (heavy)(+2)	23.04	3	Positive	557.323	628.391	21.1
TSEVQDLQDEVQR(+2)	20.13	3	Positive	773.87	1002.49	28.6
TSEVQDLQDEVQR(+2)	20.13	3	Positive	773.87	646.315	28.6
TSEVQDLQDEVQR (heavy)(+2)	20.13	3	Positive	778.874	1012.49	28.6
TSEVQDLQDEVQR (heavy)(+2)	20.13	3	Positive	778.874	656.324	28.6
ISPVEESEDVSNK(+2)	17.22	3	Positive	716.843	1036.44	26.7
ISPVEESEDVSNK(+2)	17.22	3	Positive	716.843	778.358	26.7
ISPVEESEDVSNK(+2)	17.22	3	Positive	716.843	447.256	26.7
ISPVEESEDVSNK (heavy)(+2)	17.22	3	Positive	720.85	1044.46	26.7
ISPVEESEDVSNK (heavy)(+2)	17.22	3	Positive	720.85	786.372	26.7
ISPVEESEDVSNK (heavy)(+2)	17.22	3	Positive	720.85	455.27	26.7
TNVNVFSELSAPR(+2)	24.25	3	Positive	717.372	1119.58	26.7
TNVNVFSELSAPR(+2)	24.25	3	Positive	717.372	906.468	26.7
TNVNVFSELSAPR(+2)	24.25	3	Positive	717.372	759.4	26.7
TNVNVFSELSAPR (heavy)(+2)	24.25	3	Positive	722.376	1129.59	26.7
TNVNVFSELSAPR (heavy)(+2)	24.25	3	Positive	722.376	916.476	26.7
TNVNVFSELSAPR (heavy)(+2)	24.25	3	Positive	722.376	769.408	26.7
SIGSAVDQGNESIVAK(+2)	18.61	3	Positive	787.904	1159.6	29.1
SIGSAVDQGNESIVAK(+2)	18.61	3	Positive	787.904	1060.53	29.1
SIGSAVDQGNESIVAK(+2)	18.61	3	Positive	787.904	817.441	29.1
SIGSAVDQGNESIVAK (heavy)(+2)	18.61	3	Positive	791.911	1167.61	29.1
SIGSAVDQGNESIVAK (heavy)(+2)	18.61	3	Positive	791.911	1068.54	29.1
SIGSAVDQGNESIVAK (heavy)(+2)	18.61	3	Positive	791.911	825.456	29.1
YLLLAGAPR(+2)	22.21	3	Positive	487.295	697.436	18.9
YLLLAGAPR(+2)	22.21	3	Positive	487.295	471.267	18.9
YLLLAGAPR (heavy)(+2)	22.21	3	Positive	492.299	707.444	18.9
YLLLAGAPR (heavy)(+2)	22.21	3	Positive	492.299	481.276	18.9
SVLALTHEGR(+2)	17.93	3	Positive	541.801	783.411	20.7
SVLALTHEGR(+2)	17.93	3	Positive	541.801	712.374	20.7
SVLALTHEGR(+2)	17.93	3	Positive	541.801	599.29	20.7
SVLALTHEGR (heavy)(+2)	17.93	3	Positive	546.805	793.419	20.7
SVLALTHEGR (heavy)(+2)	17.93	3	Positive	546.805	722.382	20.7
SVLALTHEGR (heavy)(+2)	17.93	3	Positive	546.805	609.298	20.7
AADAVEDLR(+2)	17.06	3	Positive	480.243	817.405	18.6
AADAVEDLR(+2)	17.06	3	Positive	480.243	631.341	18.6
AADAVEDLR(+2)	17.06	3	Positive	480.243	532.273	18.6
AADAVEDLR (heavy)(+2)	17.06	3	Positive	485.247	827.413	18.6
AADAVEDLR (heavy)(+2)	17.06	3	Positive	485.247	641.349	18.6
AADAVEDLR (heavy)(+2)	17.06	3	Positive	485.247	542.281	18.6
DAGTIAGLNVLR(+2)	23.23	3	Positive	600.34	855.541	22.7
DAGTIAGLNVLR(+2)	23.23	3	Positive	600.34	742.457	22.7
DAGTIAGLNVLR(+2)	23.23	3	Positive	600.34	671.42	22.7
DAGTIAGLNVLR (heavy)(+2)	23.23	3	Positive	605.344	865.549	22.7
DAGTIAGLNVLR (heavy)(+2)	23.23	3	Positive	605.344	752.465	22.7
DAGTIAGLNVLR (heavy)(+2)	23.23	3	Positive	605.344	681.428	22.7
DLGPPMVAR(+2)	19.23	3	Positive	478.255	727.392	18.6
DLGPPMVAR(+2)	19.23	3	Positive	478.255	670.37	18.6
DLGPPMVAR(+2)	19.23	3	Positive	478.255	573.318	18.6
DLGPPMVAR (heavy)(+2)	19.23	3	Positive	483.259	737.4	18.6
DLGPPMVAR (heavy)(+2)	19.23	3	Positive	483.259	680.379	18.6
DLGPPMVAR (heavy)(+2)	19.23	3	Positive	483.259	583.326	18.6
LTQLGTFEDHFLSLQR(+3)	26.46	3	Positive	635.667	616.378	20.3
LTQLGTFEDHFLSLQR(+3)	26.46	3	Positive	635.667	503.294	20.3
LTQLGTFEDHFLSLQR(+3)	26.46	3	Positive	635.667	508.27	20.3
LTQLGTFEDHFLSLQR(+3)	26.46	3	Positive	635.667	456.282	20.3
LTQLGTFEDHFLSLQR(+3)	26.46	3	Positive	635.667	513.303	20.3
LTQLGTFEDHFLSLQR (heavy)(+3)	26.46	3	Positive	639.003	626.386	20.3
LTQLGTFEDHFLSLQR (heavy)(+3)	26.46	3	Positive	639.003	513.302	20.3
LTQLGTFEDHFLSLQR (heavy)(+3)	26.46	3	Positive	639.003	513.274	20.3
LTQLGTFEDHFLSLQR (heavy)(+3)	26.46	3	Positive	639.003	456.282	20.3
LTQLGTFEDHFLSLQR (heavy)(+3)	26.46	3	Positive	639.003	513.303	20.3
NLQEILHGAVR(+2)	22.53	3	Positive	625.354	894.516	23.6
NLQEILHGAVR(+2)	22.53	3	Positive	625.354	652.389	23.6
NLQEILHGAVR(+2)	22.53	3	Positive	625.354	539.305	23.6
NLQEILHGAVR(+2)	22.53	3	Positive	625.354	402.246	23.6
NLQEILHGAVR (heavy)(+2)	22.53	3	Positive	630.358	904.524	23.6
NLQEILHGAVR (heavy)(+2)	22.53	3	Positive	630.358	662.397	23.6
NLQEILHGAVR (heavy)(+2)	22.53	3	Positive	630.358	549.313	23.6
NLQEILHGAVR (heavy)(+2)	22.53	3	Positive	630.358	412.254	23.6
LGFEDGSVLK(+2)	21.66	3	Positive	532.784	951.478	20.4
LGFEDGSVLK(+2)	21.66	3	Positive	532.784	894.457	20.4
LGFEDGSVLK(+2)	21.66	3	Positive	532.784	747.388	20.4
LGFEDGSVLK(+2)	21.66	3	Positive	532.784	618.346	20.4
LGFEDGSVLK (heavy)(+2)	21.66	3	Positive	536.791	959.492	20.4
LGFEDGSVLK (heavy)(+2)	21.66	3	Positive	536.791	902.471	20.4
LGFEDGSVLK (heavy)(+2)	21.66	3	Positive	536.791	755.403	20.4
LGFEDGSVLK (heavy)(+2)	21.66	3	Positive	536.791	626.36	20.4
TDSTTSNYEQDQK(+2)	4.21	3	Positive	758.823	1112.49	28.1
TDSTTSNYEQDQK(+2)	4.21	3	Positive	758.823	1011.44	28.1
TDSTTSNYEQDQK(+2)	4.21	3	Positive	758.823	810.363	28.1
TDSTTSNYEQDQK(+2)	4.21	3	Positive	758.823	647.299	28.1
TDSTTSNYEQDQK(+2)	4.21	3	Positive	758.823	518.257	28.1
TDSTTSNYEQDQK (heavy)(+2)	4.21	3	Positive	762.83	1120.5	28.1
TDSTTSNYEQDQK (heavy)(+2)	4.21	3	Positive	762.83	1019.45	28.1
TDSTTSNYEQDQK (heavy)(+2)	4.21	3	Positive	762.83	818.377	28.1
TDSTTSNYEQDQK (heavy)(+2)	4.21	3	Positive	762.83	655.314	28.1
TDSTTSNYEQDQK (heavy)(+2)	4.21	3	Positive	762.83	526.271	28.1
ALDFAVGEYNK(+2)	21.92	3	Positive	613.806	780.389	23.2
ALDFAVGEYNK(+2)	21.92	3	Positive	613.806	709.352	23.2
ALDFAVGEYNK(+2)	21.92	3	Positive	613.806	610.283	23.2
ALDFAVGEYNK (heavy)(+2)	21.92	3	Positive	617.813	788.403	23.2
ALDFAVGEYNK (heavy)(+2)	21.92	3	Positive	617.813	717.366	23.2
ALDFAVGEYNK (heavy)(+2)	21.92	3	Positive	617.813	618.297	23.2
LSITGTYDLK(+2)	21.38	3	Positive	555.805	910.488	21.2
LSITGTYDLK(+2)	21.38	3	Positive	555.805	696.356	21.2
LSITGTYDLK(+2)	21.38	3	Positive	555.805	538.287	21.2
LSITGTYDLK (heavy)(+2)	21.38	3	Positive	559.812	918.502	21.2
LSITGTYDLK (heavy)(+2)	21.38	3	Positive	559.812	704.37	21.2
LSITGTYDLK (heavy)(+2)	21.38	3	Positive	559.812	546.301	21.2

## Sheet: EV HPL SRM_SIS Results
Sample	|P01009|SERPINA1, fmol/μg of total protein	|P01034|CST3, fmol/μg of total protein	|P02751|FN1,fmol/μg of total protein	|P05106|ITGB3, fmol/μg of total protein	|P11142|HSPA8, fmol/μg of total protein	|P68366|TUBA4A, fmol/μg of total protein	|Q9Y490|TLN1, fmol/μg of total protein	|P05556|ITGB1, fmol/μg of total protein	|P08962|CD63, fmol/μg of total protein	|P21926|CD9, fmol/μg of total protein	|Q9UNF0|PACSIN2, fmol/μg of total protein
EV_HPLderived_CRC1	21		178.795	0.65	0.415333	0.115	0.43
EV_HPLderived_CRC2	27.87		365.112		0.377	0.106667	0.26
EV_HPLderived_CRC3	23.64		285.088	0.548333	0.399	0.101667	0.346667
EV_HPLderived_CRC4	28.5917		330.158	0.495	0.353333	0.0716667	0.361667
EV_HPLderived_CRC5	34.3833	3.675	375.517	0.663333	0.594667	0.221667	0.591667
EV_HPLderived_CRC6	20.2217	3.25167	172.57	0.35	0.334667	0.113333	0.29	0.085
EV_HPLderived_CRC7	26.2583	4.17	330.897	0.761667	0.482667	0.178333	0.448333	0.101667		0.199333
EV_HPLderived_CRC8	14.85	1.93667	94.145	0.208333	0.198333	0.045	0.146667
EV_HPLderived_CRC9	34.21		157.96	1.46167	0.842	0.39	1.195	0.135		0.192
EV_HPLderived_CRC10	46.63		254.027	3.7175	1.98333	0.675	3.25833	0.37	0.31	0.270667	0.0983333
EV_HPLderived_CRC11	22.865		68.6617	0.366667	0.286333	0.128333	0.396667
EV_HPLderived_CRC12	21.1767	3.55833	383.348	0.6175	0.289	0.0966667	0.313333			0.104
EV_HPLderived_CRC13	56.8817		428.45	1.65	0.831	0.385	0.981667
EV_HPLderived_CRC14	40.48		266.233	0.83	0.547	0.195	0.586667
EV_HPLderived_CRC15	15.505		146.428			0.0416667	0.111667
EV_HPLderived_CRC16	30.275		64.8683		0.271667	0.0766667	0.206667
EV_HPLderived_CRC17	56.4267	4.12	493.402		0.29	0.06	0.136667
EV_HPLderived_CRC18	34.3		339.682	2.16333	1.35733	0.396667	1.31167			0.436
EV_HPLderived_CRC19	27.18		285.393		0.243333	0.065	0.196667
EV_HPLderived_CRC20	40.4067		166.367	1.325	0.891	0.331667	0.92
EV_HPLderived_HV1	46.435	3.265	178.19	1.78333	1.50933	0.66	2.46167	0.265		0.256	0.08
EV_HPLderived_HV2	45.465	4.51167	224.588	1.25333	0.863333	0.261667	1.33	0.173333		0.220667	0.0666667
EV_HPLderived_HV3	26.2283	2.2875	165.06	1.12	0.570333	0.293333	0.96	0.13		0.147333
EV_HPLderived_HV4	17.4567	1.46833	203.748	3.22167	1.64333	0.795	2.83	0.393333	0.3175	0.288	0.0716667
EV_HPLderived_HV5	21.105	2.75833	263.868	5.135	2.279	1.33167	4.195	0.49	0.385	0.456667	0.125
EV_HPLderived_HV6	32.9533	3.33833	236.502	2.74667	1.38533	0.89	2.255	0.228333	0.213333	0.272667	0.085
EV_HPLderived_HV7	12.2817	1.405	104.967	1.36833	0.732333	0.493333	1.365	0.16
EV_HPLderived_HV8	13.8	1.68833	204.195	2.58333	1.306	0.831667	2.22	0.26	0.186667	0.164667	0.075
EV_HPLderived_HV9	15.5667	0.886667	52.4067	0.348333	0.220333	0.095	0.278333	0.0575
EV_HPLderived_HV10	18.2517	1.92	136.947	1.29667	0.547667	0.19	0.855	0.116667
EV_HPLderived_HV11	22.4817	2.37	83.765	0.381667	0.229333	0.095	0.323333	0.0666667
EV_HPLderived_HV12	30.7067	1.81167	129.182	0.695	0.416333	0.2	0.521667	0.095		0.098
EV_HPLderived_HV13	25.1067	2.31667	156.27	2.45333	1.16933	0.491667	2.04333	0.226667	0.215	0.264667
EV_HPLderived_HV14	5.82333	0.561667	55.3817	1.14833	0.713667	0.373333	1.10167	0.145		0.115
EV_HPLderived_HV15	16.635	1.35333	108.083	0.521667	0.422333	0.188333	0.511667	0.0816667
EV_HPLderived_HV16	12.0333	1.24	97.335	3.52667	1.65033	0.556667	2.835	0.313333	0.2625	0.367333	0.0783333
EV_HPLderived_HV17	19.4333	1.68833	119.02	1.55833	1.05467	0.605	1.73667	0.201667	0.1	0.2	0.0483333
EV_HPLderived_HV18	24.1117	2.23667	238.842	2.52667	1.31067	0.761667	2.265	0.286667	0.265	0.372	0.065
EV_HPLderived_HV19	14.0217	1.7025	91.4367	1.55833	0.759667	0.315	1.22667	0.138333	0.115	0.185333	0.055
AV CRC	31.1576	3.45194	259.355	1.05389	0.578263	0.18975	0.6245	0.172917	0.31	0.2404	0.0983333
STD CRC	12.0488	0.819653	123.247	0.918581	0.449347	0.165172	0.712582	0.133023	#DIV/0!	0.124308	#DIV/0!
AV H	22.0998	2.04263	149.989	1.85404	0.988596	0.496228	1.64816	0.201535	0.228889	0.243452	0.075
STD H	10.7344	0.939316	64.639	1.23042	0.557542	0.325748	1.03134	0.114316	0.0911434	0.10365	0.0208907

## Sheet: WebGestal
input	415 proteins detected only in secretome samples derived from all cell lines studied
geneSet	description	link	size	overlap	expect	enrichmentRatio	pValue	FDR	overlapId	userId	samples type
GO:1901136	carbohydrate derivative catabolic process	http://amigo.geneontology.org/amigo/term/GO:1901136	267	29	6.51831	4.44901	1.61496e-11	1.35495e-08	100;230;1116;1486;1514;2026;2517;2519;2720;2760;2799;2817;2821;3073;3074;3251;3423;4126;4521;4668;4669;4758;4860;5223;5236;6448;9615;10007;79077	MANBA;PNP;HPRT1;ADA;FUCA1;GPI;HEXA;HEXB;CTSL;ENO2;ALDOC;GNS;GLB1;NAGA;GM2A;PGAM1;IDS;GPC1;CHI3L1;NUDT1;PGM1;GNPDA1;SGSH;NAGLU;CTBS;NEU1;FUCA2;DCTPP1;GDA	secretome
GO:0098742	cell-cell adhesion via plasma-membrane adhesion molecules	http://amigo.geneontology.org/amigo/term/GO:0098742	278	25	6.78685	3.68359	2.08719e-08	8.75576e-06	214;999;1000;1001;1004;1009;1012;1015;1824;1829;3383;3556;5097;5099;5101;5754;5792;5797;5817;8404;9746;23705;23767;199731;347902	PCDH7;ICAM1;PTPRF;CDH1;PVR;CDH2;CDH3;PTPRM;CDH6;CDH11;CDH13;DSC2;PCDH1;CDH17;PTK7;ALCAM;DSG2;SPARCL1;AMIGO2;CADM4;CLSTN3;CADM1;PCDH9;IL1RAP;FLRT3	secretome
GO:0005996	monosaccharide metabolic process	http://amigo.geneontology.org/amigo/term/GO:0005996	256	23	6.24977	3.68014	7.9084e-08	1.44519e-05	230;1642;2026;2517;2519;2548;2720;2729;2805;2821;3073;3074;3423;4190;4191;5223;5236;5950;9446;10327;23324;55276;130589	RBP4;FUCA1;GPI;HEXA;HEXB;ENO2;ALDOC;GAA;AKR1A1;GLB1;GOT1;PGAM1;IDS;PGM1;MDH1;MDH2;GCLC;GSTO1;DDB1;GALM;PGM2;FUCA2;MAN2B2	secretome
GO:0016052	carbohydrate catabolic process	http://amigo.geneontology.org/amigo/term/GO:0016052	161	18	3.93052	4.57955	7.98911e-08	1.44519e-05	230;1486;2026;2548;2720;2760;2821;3073;3074;3423;4126;4668;4758;5223;5236;23324;55276;130589	MANBA;GPI;HEXA;HEXB;ENO2;ALDOC;GAA;GLB1;NAGA;GM2A;PGAM1;IDS;PGM1;CTBS;GALM;PGM2;NEU1;MAN2B2	secretome
GO:1901657	glycosyl compound metabolic process	http://amigo.geneontology.org/amigo/term/GO:1901657	82	13	2.00188	6.4939	8.61259e-08	1.44519e-05	100;1646;2079;2517;2519;3251;4521;4668;4860;8644;9615;10327;55276	PNP;HPRT1;ADA;FUCA1;AKR1A1;NAGA;NUDT1;AKR1C3;AKR1C2;ERH;PGM2;FUCA2;GDA	secretome
GO:0044282	small molecule catabolic process	http://amigo.geneontology.org/amigo/term/GO:0044282	370	28	9.03286	3.09979	1.20211e-07	1.68095e-05	100;383;1632;1738;2026;2184;2653;2720;2805;2806;3029;3073;3074;3423;4521;4860;5223;5860;8644;8942;9615;10007;10327;11315;23475;23576;23659;130589	DDAH1;PNP;GOT2;ADA;ARG1;HEXA;HEXB;ENO2;QDPR;DLD;AKR1A1;GLB1;FAH;GOT1;PGAM1;IDS;GCSH;NUDT1;ECI1;AKR1C3;GNPDA1;QPRT;KYNU;HAGH;PLA2G15;GALM;PARK7;GDA	secretome
GO:0072524	pyridine-containing compound metabolic process	http://amigo.geneontology.org/amigo/term/GO:0072524	172	18	4.19906	4.28667	2.19482e-07	2.63064e-05	230;2026;2821;3417;4190;4191;4199;4860;5223;5236;6888;8566;8942;9540;23475;25796;29968;55163	PDXK;IDH1;PGLS;PNP;GPI;ENO2;ALDOC;PGAM1;PGM1;TALDO1;MDH1;MDH2;ME1;QPRT;KYNU;TP53I3;PNPO;PSAT1	secretome
GO:0006749	glutathione metabolic process	http://amigo.geneontology.org/amigo/term/GO:0006749	52	10	1.26948	7.87722	4.22078e-07	4.42654e-05	2729;2739;2936;2937;3029;3417;6647;6648;9446;11315	IDH1;GSR;SOD1;SOD2;GCLC;GSS;GSTO1;GLO1;HAGH;PARK7	secretome
GO:0006081	cellular aldehyde metabolic process	http://amigo.geneontology.org/amigo/term/GO:0006081	74	11	1.80657	6.08888	1.66549e-06	0.000155261	218;2739;3029;3417;6888;8566;8644;10327;11315;27122;55163	PDXK;IDH1;AKR1A1;ALDH3A1;TALDO1;AKR1C3;GLO1;HAGH;PARK7;PNPO;DKK3	secretome
GO:0006979	response to oxidative stress	http://amigo.geneontology.org/amigo/term/GO:0006979	389	25	9.49671	2.63249	1.08161e-05	0.000907473	337;374;558;847;1956;2729;2936;2937;3417;3569;4521;4669;4831;5796;6278;6647;6648;7155;7295;8614;8754;9131;10935;11315;140885	IDH1;STC2;AIFM1;GSR;SOD1;EGFR;CAT;SOD2;IL6;APOA4;TXN;AREG;NME2;PRDX3;AXL;S100A7;NUDT1;GCLC;GSS;NAGLU;SIRPA;TOP2B;ADAM9;PTPRK;PARK7	secretome
input	185 proteins detected only in EV samples derived from all cell lines studied
geneSet	description	link	size	overlap	expect	enrichmentRatio	pValue	FDR	overlapId	userId	samples type
GO:0006457	protein folding	http://amigo.geneontology.org/amigo/term/GO:0006457	212	15	2.31764	6.4721	1.1248e-08	7.20485e-06	908;3315;3329;3336;6782;6950;7184;10549;10574;10575;10576;10694;10856;22948;64374	HSPB1;HSPD1;HSP90B1;TCP1;CCT6A;CCT5;HSPA13;CCT8;CCT4;HSPE1;CCT2;PRDX4;CCT7;SIL1;RUVBL2	EVs
GO:0002181	cytoplasmic translation	http://amigo.geneontology.org/amigo/term/GO:0002181	157	13	1.71636	7.57415	1.71749e-08	7.20485e-06	3921;6155;6175;6176;6181;6188;6202;6206;6217;6222;6224;6230;26986	RPLP1;RPLP2;RPLP0;RPSA;PABPC1;RPS3;RPS12;RPS20;RPL27;RPS8;RPS16;RPS18;RPS25	EVs
GO:0043062	extracellular structure organization	http://amigo.geneontology.org/amigo/term/GO:0043062	323	17	3.53112	4.81434	9.20474e-08	2.01857e-05	1277;1303;2621;3688;3936;7040;7042;7373;7448;7837;10549;25890;64093;80781;151887;169611;284217	TGFB1;COL1A1;VTN;ITGB1;LCP1;LAMA1;COL18A1;TGFB2;COL14A1;PRDX4;GAS6;OLFML2A;CCDC80;ABI3BP;PXDN;COL12A1;SMOC1	EVs
GO:0045229	external encapsulating structure organization	http://amigo.geneontology.org/amigo/term/GO:0045229	324	17	3.54205	4.79948	9.6237e-08	2.01857e-05	1277;1303;2621;3688;3936;7040;7042;7373;7448;7837;10549;25890;64093;80781;151887;169611;284217	TGFB1;COL1A1;VTN;ITGB1;LCP1;LAMA1;COL18A1;TGFB2;COL14A1;PRDX4;GAS6;OLFML2A;CCDC80;ABI3BP;PXDN;COL12A1;SMOC1	EVs
GO:0032200	telomere organization	http://amigo.geneontology.org/amigo/term/GO:0032200	163	12	1.78196	6.73416	2.26754e-07	3.80494e-05	908;2547;3183;6950;7520;8607;10574;10575;10576;10694;10856;22948	HNRNPC;XRCC6;XRCC5;TCP1;CCT6A;CCT5;CCT8;CCT4;CCT2;CCT7;RUVBL2;RUVBL1	EVs
GO:0034502	protein localization to chromosome	http://amigo.geneontology.org/amigo/term/GO:0034502	110	10	1.20255	8.31567	3.3914e-07	4.7423e-05	908;6950;7415;7520;10574;10575;10576;10694;10856;22948	XRCC5;TCP1;CCT6A;CCT5;CCT8;CCT4;VCP;CCT2;CCT7;RUVBL2	EVs
GO:0006403	RNA localization	http://amigo.geneontology.org/amigo/term/GO:0006403	194	12	2.12086	5.65809	1.46477e-06	0.000175564	908;6950;8607;10189;10212;10574;10575;10576;10694;10856;22948;144983	HNRNPA1L2;DDX39A;TCP1;CCT6A;CCT5;CCT8;CCT4;CCT2;ALYREF;CCT7;RUVBL2;RUVBL1	EVs
GO:0043161	proteasome-mediated ubiquitin-dependent protein catabolic process	http://amigo.geneontology.org/amigo/term/GO:0043161	443	18	4.84299	3.71671	1.70699e-06	0.00017902	5682;5683;5684;5685;5686;5687;5688;5689;5690;5691;5692;5693;5694;7184;7415;8078;10956;342897	PSMA7;HSP90B1;PSMB1;PSMA1;PSMA2;PSMA3;PSMA4;PSMA5;PSMB4;PSMB6;PSMB5;USP5;PSMB3;PSMB2;VCP;PSMA6;OS9;NCCRP1	EVs
GO:0042060	wound healing	http://amigo.geneontology.org/amigo/term/GO:0042060	422	17	4.61341	3.68491	3.78552e-06	0.000352895	301;308;350;928;2621;3315;3688;3936;5270;5328;7035;7040;7042;7057;7448;79026;90070	PLAU;TGFB1;APOH;VTN;ANXA1;HSPB1;ITGB1;SERPINE2;THBS1;ANXA5;TFPI;LCP1;CD9;TGFB2;AHNAK;GAS6;LACRT	EVs
GO:0051054	positive regulation of DNA metabolic process	http://amigo.geneontology.org/amigo/term/GO:0051054	298	13	3.25781	3.99041	2.41779e-05	0.00202852	306;908;6188;6950;7040;7520;8607;10574;10575;10576;10694;10856;22948	TGFB1;ANXA3;XRCC5;TCP1;RPS3;CCT6A;CCT5;CCT8;CCT4;CCT2;CCT7;RUVBL2;RUVBL1	EVs
input	44 proteins with icreased abundance in secretome and EV samples derived from LC cell lines compared to CRC lines, a.k. a., LC secreted markers
geneSet	description	link	size	overlap	expect	enrichmentRatio	pValue	FDR	overlapId	userId	samples type
WP3888	VEGFA VEGFR2 signaling	http://www.wikipathways.org/wpi/PathwayWidget.php?id=WP3888&label[]=NAP1L1&label[]=GAPDH&label[]=TKT&label[]=CNP&label[]=DSC1&label[]=P4HB&label[]=IGFBP3&label[]=FSCN1&label[]=PGK1&colors=steelblue	430	9	1.53685	5.85613	1.17456e-05	0.0053109	1823;5034;5230;1267;6624;2597;4673;7086;3486	NAP1L1;GAPDH;TKT;CNP;DSC1;P4HB;IGFBP3;FSCN1;PGK1	secretome and EVs
WP4290	Metabolic reprogramming in colon cancer	http://www.wikipathways.org/wpi/PathwayWidget.php?id=WP4290&label[]=GAPDH&label[]=TKT&label[]=PSAT1&label[]=PGK1&colors=steelblue	42	4	0.150111	26.647	1.34114e-05	0.0053109	29968;2597;5230;7086	GAPDH;TKT;PSAT1;PGK1	secretome and EVs
WP3614	Photodynamic therapy induced HIF 1 survival signaling	http://www.wikipathways.org/wpi/PathwayWidget.php?id=WP3614&label[]=IGFBP2&label[]=IGFBP3&label[]=PGK1&colors=steelblue	37	3	0.132241	22.6859	0.000293962	0.0585918	5230;3485;3486	IGFBP2;IGFBP3;PGK1	secretome and EVs
WP5355	Metabolic Epileptic Disorders	http://www.wikipathways.org/wpi/PathwayWidget.php?id=WP5355&label[]=GAPDH&label[]=BTD&label[]=PSAT1&label[]=PGK1&colors=steelblue	92	4	0.328814	12.1649	0.000295918	0.0585918	2597;5230;686;29968	GAPDH;BTD;PSAT1;PGK1	secretome and EVs
WP5049	Glycolysis in senescence	http://www.wikipathways.org/wpi/PathwayWidget.php?id=WP5049&label[]=GAPDH&label[]=PGK1&colors=steelblue	11	2	0.0393148	50.8715	0.000665007	0.105104	5230;2597	GAPDH;PGK1	secretome and EVs
WP4629	Aerobic glycolysis	http://www.wikipathways.org/wpi/PathwayWidget.php?id=WP4629&label[]=GAPDH&label[]=PGK1&colors=steelblue	12	2	0.0428888	46.6322	0.00079624	0.105104	5230;2597	GAPDH;PGK1	secretome and EVs
WP2814	Mammary gland development pathway Puberty Stage 2 of 4	http://www.wikipathways.org/wpi/PathwayWidget.php?id=WP2814&label[]=VIM&label[]=TIMP1&colors=steelblue	13	2	0.0464629	43.0451	0.000938927	0.106233	7431;7076	VIM;TIMP1	secretome and EVs
WP558	Complement and coagulation cascades	http://www.wikipathways.org/wpi/PathwayWidget.php?id=WP558&label[]=CFH&label[]=CLU&label[]=C1S&colors=steelblue	58	3	0.207296	14.4721	0.00110999	0.109889	1191;3075;716	CFH;CLU;C1S	secretome and EVs
WP1946	Cori cycle	http://www.wikipathways.org/wpi/PathwayWidget.php?id=WP1946&label[]=GAPDH&label[]=PGK1&colors=steelblue	17	2	0.0607592	32.9168	0.00162266	0.142794	2597;5230	GAPDH;PGK1	secretome and EVs
WP4018	Clear cell renal cell carcinoma pathways	http://www.wikipathways.org/wpi/PathwayWidget.php?id=WP4018&label[]=GAPDH&label[]=PSAT1&label[]=PGK1&colors=steelblue	85	3	0.303796	9.87505	0.00333051	0.263776	2597;5230;29968	GAPDH;PSAT1;PGK1	secretome and EVs

## Sheet: DAVID_all_proteins_GO_CC
Input	782 proteins detected in secretome and EVs derived from all cell lines studied
Category	Term	Count	%	PValue	Genes	List Total	Pop Hits	Pop Total	Fold Enrichment	Bonferroni	Benjamini	FDR	Log FDR
GOTERM_CC_DIRECT	GO:0070062~extracellular exosome	477	63.0952	2.19097e-278	TFRC, COL12A1, SERPINE1, ENO1, F11R, ENO2, ALCAM, DPYSL2, STMN1, NAMPT, PRSS8, HSPG2, MYL6, RBP4, BCAM, SPINT1, SERPING1, RPL27, HPRT1, UBA52, PLBD2, CFH, CRABP2, IQGAP2, GNS, C3, HPX, PRDX2, LDHB, C5, LDHA, PRDX4, PRDX1, SFN, S100A14, LTA4H, IGHA1, S100A11, JUP, FUCA1, FUCA2, RDX, FN1, PA2G4, LYZ, CP, PRDX6, CS, HNRNPK, COL1A2, B4GAT1, FASN, FAT1, HYOU1, HNRNPC, SERPINI1, PAM, LGMN, SERPINA3, PI…	756	2258	20887	5.83645	1.42852e-275	1.42852e-275	1.21599e-275	274.915
GOTERM_CC_DIRECT	GO:0005576~extracellular region	309	40.873	5.54684e-115	EPHB6, APP, SPARC, CALML5, SERPINE2, TFRC, COL12A1, SERPINE1, SPINT2, C4B, BPIFA1, PNP, LGALS1, DAG1, PRSS8, PRSS2, B2M, ACTN1, CLEC11A, ACTN4, MIF, HSPG2, DKK1, AZGP1, RBP4, BCAM, BTD, CCDC80, SPINT1, CD109, PAPPA, SERPING1, SPARCL1, TAGLN2, PLBD2, CFH, CD99L2, TXN, GNS, KLK6, C3, HPX, C5, APOM, PRDX4, FLRT3, APOH, PDGFD, NEU1, S100A12, APOD, APOE, CD14, LTA4H, A2M, SPRR2A, APOB, IGHA1, S100A11,…	756	2101	20887	4.06337	3.61654e-112	1.80827e-112	1.53925e-112	111.813
GOTERM_CC_DIRECT	GO:0005615~extracellular space	304	40.2116	9.75165e-115	APP, SPARC, SERPINE2, TFRC, COL12A1, SERPINE1, NUDT1, ENO1, ENO2, ICAM1, C4B, BPIFA1, LGALS1, NAMPT, DAG1, VSTM1, PRSS8, PRSS2, B2M, SIL1, LGALS7, ACTN1, CLEC11A, HLA-C, HLA-A, ACTN4, MIF, HSPG2, DKK1, DKK3, AZGP1, TWSG1, RBP4, BTD, SPINT1, CD109, PAPPA, SERPING1, SPARCL1, EZR, UBA52, LXN, CFH, KLK6, C3, HPX, C5, FLRT3, APOH, STC2, PDGFD, PRDX1, S100A12, SFN, APOD, S100A14, APOE, CD14, A2M, APOB,…	756	2033	20887	4.13134	6.35808e-112	2.11936e-112	1.80406e-112	111.744
GOTERM_CC_DIRECT	GO:0062023~collagen-containing extracellular matrix	113	14.9471	3.773e-67	SPARC, SERPINE2, COL12A1, SERPINE1, PLOD3, LOXL4, CLU, ICAM1, COMP, LGALS1, EFEMP1, CDH2, DAG1, TGM2, HSPG2, AZGP1, BCAM, S100A6, SERPING1, SPARCL1, PRTN3, S100A4, S100A9, S100A8, S100A7, SEMA7A, HTRA1, FBLN1, NID1, HSP90B1, VTN, HPX, APOH, PSAP, IGFBP7, APOE, A2M, TGFB2, TGFB1, AMBP, FN1, L1CAM, COL1A1, COL1A2, COL5A1, COL5A2, CALR, TGFBI, LGALS3BP, SERPINA3, COL18A1, SRPX, ECM1, ORM1, TINAGL1, …	756	408	20887	7.65196	2.46e-64	6.14999e-65	5.23504e-65	64.2811
GOTERM_CC_DIRECT	GO:0005788~endoplasmic reticulum lumen	94	12.4339	2.70176e-59	COL18A1, APP, SERPINA1, CSF1, COL14A1, PRKCSH, COL12A1, CTSZ, PLOD3, PCSK9, DBI, LAMC1, MSLN, PRSS23, C4B, MYDGF, LGALS1, CDH2, DAG1, QSOX1, TIMP1, B2M, SIL1, CTSC, IGFBP1, PDIA3, FGA, IGFBP4, AHSG, IGFBP3, RNASET2, APLP2, FGG, APOA2, APOA1, ADAM10, APOA4, SUMF2, PDIA4, MINPP1, VCAN, RCN1, COL2A1, COL6A2, COL6A1, CANX, ERP29, SERPING1, SPARCL1, VWA1, MFGE8, GAS6, PPIB, CES1, ITIH2, SERPINC1, COL1…	756	311	20887	8.35068	1.76155e-56	3.5231e-57	2.99896e-57	56.523
GOTERM_CC_DIRECT	GO:0005925~focal adhesion	90	11.9048	7.47638e-42	ITGB1, YWHAE, NRP1, CD81, YWHAB, ITGB4, RPLP1, RPLP0, CLTC, GDI2, HSPB1, PVR, ICAM1, ACTG1, MRC2, AKAP12, RPS16, ALCAM, YWHAQ, CDH2, RPS18, PLAU, BSG, CFL1, DAG1, RPLP2, B2M, YWHAG, TGM2, PDIA3, PDCD6IP, ANXA1, TPM4, RPS8, ITGA3, ACTN1, ANXA5, ADAM10, ACTN4, HSPG2, YWHAZ, PROCR, CAT, MYH9, ADAM9, CDH13, RPL27, LCP1, PABPC1, LAP3, EZR, PFN1, PPIB, PPIA, CD44, VCL, S100A7, PLEC, AHNAK, LRP1, SDC4, …	756	435	20887	5.7162	4.8746e-39	8.12434e-40	6.91566e-40	39.1602
GOTERM_CC_DIRECT	GO:1904813~ficolin-1-rich granule lumen	52	6.87831	1.56961e-40	GPI, SERPINA1, HSP90AB1, TNFAIP6, CALML5, CTSZ, HBB, HMGB1, APEH, PNP, TIMP2, COTL1, CTSH, PGM2, CTSD, PGM1, CTSB, HSP90AA1, PGAM1, NME2, MIF, ILF2, PSMA5, ACLY, PKM, PSMA2, CAT, ALDOC, ALDOA, PPIA, VCL, KPNB1, ASAH1, VCP, CANT1, GSTP1, GNS, CST3, PRDX4, PSMB1, CCT8, LTA4H, HSPA8, XRCC6, GSN, JUP, IDH1, EEF2, LRG1, GLB1, QPCT, HSPA1B	756	125	20887	11.4934	1.02338e-37	1.46198e-38	1.24448e-38	37.905
GOTERM_CC_DIRECT	GO:0035578~azurophil granule lumen	40	5.29101	2.95825e-32	PYGB, SERPINA3, VCP, HEXB, GDI2, MPO, GNS, C3, HEBP2, SDCBP, DPP7, TTR, GM2A, CTSG, CCT8, AGA, PRSS2, CTSC, TXNDC5, CTSA, CCT2, ANXA2, ARG1, FUCA1, RNASET2, TUBB, FUCA2, GGH, PA2G4, TUBB4B, LYZ, PRDX6, CPPED1, GALNS, ACLY, FABP5, NPC2, GLB1, PRTN3, S100A7	756	91	20887	12.1443	1.92878e-29	2.41098e-30	2.05229e-30	29.6878
GOTERM_CC_DIRECT	GO:0034774~secretory granule lumen	43	5.68783	4.95626e-31	GPI, SERPINA3, PDXK, VCP, HSP90AB1, GSTP1, GDI2, HMGB1, C3, PRDX4, PNP, PSMB1, COTL1, S100A12, CTSH, PGM2, CCT8, S100A11, HSPA8, SERPINB1, XRCC6, HSP90AA1, GSN, AHSG, XRCC5, IDH1, PGAM1, NME2, APOA1, MIF, EEF2, PSMA5, TF, PKM, PSMA2, CAT, ALDOC, SERPINI1, ALDOA, S100A9, PPIA, S100A8, VCL	756	116	20887	10.2415	3.23148e-28	3.59053e-29	3.05636e-29	28.5148
GOTERM_CC_DIRECT	GO:0043202~lysosomal lumen	40	5.29101	9.38691e-31	ASAH1, SDC4, HEXB, HEXA, CTSV, GNS, SGSH, GM2A, NAGLU, CTSL, GPC1, LAMP2, NEU1, PSAP, IDS, GC, APOB, CTSD, TXNDC5, CTSA, HSPA8, MANBA, HSP90AA1, LUM, FUCA1, GAA, RNASET2, BGN, EPDR1, HSPG2, GALNS, VCAN, NPC2, MAN2B2, GLB1, TPP1, FMOD, AGRN, PLBD2, LGMN	756	98	20887	11.2769	6.12027e-28	6.12027e-29	5.20974e-29	28.2832
GOTERM_CC_DIRECT	GO:0009986~cell surface	89	11.7725	5.69878e-27	EPHB6, ITGB1, IGHM, SRPX, APP, SPARC, HSP90AB1, TFRC, CLSTN3, ITGB4, CLSTN1, HNRNPU, PCSK9, PTPRJ, PTPRK, HMGB1, ENO1, MSLN, CLU, PVR, ANTXR1, AREG, ICAM1, DMBT1, CDH2, PLAU, C1QBP, SIRPA, PTGFRN, NEO1, FGB, PDIA3, FGA, HSP90AA1, ANXA1, ANXA2, ITGA3, FGG, BGN, HLA-C, ADAM10, APOA4, HLA-A, MIF, PDIA4, PROCR, CD109, PXDN, TYRO3, ERP29, ADAM9, DSG2, MET, CDH17, CD44, LTF, SDC4, CD99L2, SLC3A2, IQGAP…	756	657	20887	3.74265	3.7156e-24	3.37782e-25	2.87529e-25	24.5413
GOTERM_CC_DIRECT	GO:0042470~melanosome	37	4.89418	5.56207e-26	ITGB1, YWHAE, HSP90AB1, AHCY, CNP, TFRC, YWHAB, CLTC, SLC3A2, ATP1A1, SLC1A5, HSP90B1, SDCBP, GANAB, PRDX1, BSG, APOE, CTSD, CCT4, CTSB, PDIA3, HSPA8, HSP90AA1, PDCD6IP, HSPA5, ANXA2, GGH, NAP1L1, YWHAZ, PDIA4, FASN, ERP29, CALU, TPP1, P4HB, PPIB, RAN	756	104	20887	9.8293	3.62647e-23	3.02206e-24	2.57246e-24	23.5897
GOTERM_CC_DIRECT	GO:0072562~blood microparticle	51	6.74603	2.10033e-24	LGALS3BP, SERPINA3, IGHM, ORM1, TFRC, PROS1, HP, HBB, CLU, ACTG1, C4B, IGHG1, IGHG2, C1RL, CLIC1, FGB, FGA, AHSG, FGG, APOA2, APOA1, APOA4, HBA1, YWHAZ, ACTA1, SERPING1, PFN1, ITIH2, CFH, C1S, SERPINC1, AFP, C3, VTN, HPX, SDCBP, IGKC, APOE, A2M, IGHA1, GC, HSPA8, TGFB1, GSN, AMBP, FN1, MSN, CP, AGT, TF, HSPA1B	756	238	20887	5.92035	1.36941e-21	1.05339e-22	8.96678e-23	22.0474
GOTERM_CC_DIRECT	GO:1904724~tertiary granule lumen	26	3.43915	1.12165e-21	ORM1, ASAH1, CANT1, TNFAIP6, HP, HBB, CST3, TIMP2, CTSH, QSOX1, LTA4H, CTSD, SPTAN1, B2M, PGM1, IDH1, GGH, LYZ, ILF2, LRG1, TCN1, QPCT, ALDOC, PTX3, ALDOA, LTF	756	56	20887	12.8274	7.31317e-19	5.22369e-20	4.44655e-20	19.352
GOTERM_CC_DIRECT	GO:0005829~cytosol	321	42.4603	7.93766e-21	EPHB6, APP, EIF4A1, SERPINE2, NUDT1, HNRNPU, ENO1, ENO2, TXNDC17, RPS16, PNP, LGALS1, TFG, RPS18, SNRPD1, DPYSL2, STMN1, NAMPT, DAG1, TBC1D10C, B2M, RPS12, SKP1, ACTN1, TALDO1, CMBL, MIF, MYL6, DDX39A, CD109, RPL27, TAGLN2, HPRT1, PFN1, EZR, UBA52, CES1, SET, CRABP2, TXN, IQGAP2, PRDX3, PRDX2, LDHB, LDHA, PRDX4, FLRT3, PRDX1, PCBP1, PNPO, S100A12, SFN, LTA4H, SPRR2A, APOB, LHPP, XRCC6, GSDMA, JUP…	756	5649	20887	1.56996	5.17536e-18	3.45024e-19	2.93694e-19	18.5321
GOTERM_CC_DIRECT	GO:0035580~specific granule lumen	26	3.43915	3.83058e-20	ORM1, PDXK, CANT1, CTSZ, HP, NEU1, TIMP2, QSOX1, CTSD, SPTAN1, B2M, CEP290, JUP, ARG1, GGH, LYZ, ILF2, LRG1, TCN1, QPCT, LCN2, CHI3L1, PTX3, VCL, KPNB1, LTF	756	63	20887	11.4022	2.49754e-17	1.56096e-18	1.32873e-18	17.8766
GOTERM_CC_DIRECT	GO:0031093~platelet alpha granule lumen	25	3.30688	5.41865e-18	SERPINA3, APP, ORM1, SERPINA1, SPARC, PROS1, SERPINE1, THBS1, CLU, QSOX1, TIMP1, A2M, FGB, SRGN, FGA, TGFB2, TGFB1, AHSG, ACTN1, FGG, FN1, ACTN4, SERPING1, ALDOA, GAS6	756	68	20887	10.1575	3.53296e-15	2.07821e-16	1.76903e-16	15.7523
GOTERM_CC_DIRECT	GO:0005764~lysosome	49	6.48148	1.19298e-17	TINAGL1, CPQ, HEXB, HEXA, CLTC, CTSZ, PCSK9, CTSV, MPO, SGSH, NAGLU, CTSL, LAMP2, IDS, CTSH, CTSG, CTBS, CTSD, CTSC, CTSB, MANBA, USP5, RNASET2, GAA, ATP6AP2, EPDR1, PLA2G15, NPC2, COL6A1, DNASE2, ASAH1, GNS, CLN5, NEU1, PSAP, AGA, SIAE, LDLR, CTSA, HSPA8, FUCA1, FUCA2, NAGA, GALNS, AKR1B10, MAN2B2, TPP1, ADA, LGMN	756	311	20887	4.35301	7.77825e-15	4.32125e-16	3.67837e-16	15.4343
GOTERM_CC_DIRECT	GO:0001533~cornified envelope	21	2.77778	1.22125e-14	DSP, CSTA, SERPINB12, ANXA1, SERPINB2, ANXA2, JUP, HSPB1, CST6, KLK6, TGM1, CASP14, NCL, DSG1, PKP1, DSG2, SPRR2A, DSG4, SPRR1A, DSC1, DSC2	756	60	20887	9.66991	7.96252e-12	4.19081e-13	3.56733e-13	12.4477
GOTERM_CC_DIRECT	GO:0005737~cytoplasm	304	40.2116	1.88957e-14	APP, EIF4A1, SPARC, NUDT1, CALML3, SPINT2, ENO1, GCSH, RPS16, PNP, LGALS1, TFG, RPS18, DPYSL2, STMN1, NAMPT, DAG1, LGALS7, RPS12, SKP1, ACTN1, CLEC11A, TALDO1, ACTN4, MIF, DDX39A, SPINT1, RPL27, HPRT1, LAP3, PFN1, EZR, UBA52, CES1, KPRP, MACF1, LXN, SET, CRABP2, ANP32A, TXN, IQGAP2, KLK6, PRDX3, PRDX2, LDHB, LDHA, PRDX1, PCBP1, NEU1, S100A12, SFN, APOD, APOE, SPRR2A, APOB, S100A11, JUP, FUCA1, RD…	756	5754	20887	1.45968	1.23057e-11	6.15999e-13	5.24355e-13	12.2804
GOTERM_CC_DIRECT	GO:0005604~basement membrane	25	3.30688	4.95152e-14	LAMA5, COL18A1, SPARC, ITGB4, LAMA1, FBLN1, LAMC1, NID1, VTN, DAG1, TIMP1, ANXA2, FN1, LAMB1, HSPG2, COL2A1, CCDC80, FRAS1, COL5A1, SMOC1, COL6A1, PXDN, VWA1, TGFBI, AGRN	756	97	20887	7.1207	3.22844e-11	1.53733e-12	1.30862e-12	11.8832
GOTERM_CC_DIRECT	GO:0031012~extracellular matrix	38	5.02646	8.27435e-14	LGALS3BP, FCGBP, ECM1, COL14A1, LAMA1, FBLN1, OLFML2A, THBS1, COMP, EFEMP1, DMBT1, FLRT3, GPC1, SPOCK2, TIMP2, APOE, TIMP1, PRSS2, TGM2, TGFB1, AHSG, LUM, MMP2, LRRN4, TFPI2, FN1, BGN, MUC5B, MUC5AC, VASN, COL1A1, VCAN, COL5A2, PXDN, CHI3L1, PTX3, TGFBI, FMOD	756	240	20887	4.37448	5.3928e-11	2.45222e-12	2.08739e-12	11.6804
GOTERM_CC_DIRECT	GO:0005839~proteasome core complex	13	1.71958	4.40909e-13	PSMA7, PSMA5, PSMB6, PSMA6, PSMA3, PSMB4, PSMA4, PSMB5, PSMA1, PSMB2, PSMA2, PSMB3, PSMB1	756	20	20887	17.9584	2.87447e-10	1.1978e-11	1.0196e-11	10.9916
GOTERM_CC_DIRECT	GO:0071682~endocytic vesicle lumen	13	1.71958	4.40909e-13	HSP90AA1, SPARC, HP, HBB, APOA1, HBA1, HSP90B1, HPX, CTSL, HYOU1, CALR, APOE, APOB	756	20	20887	17.9584	2.87447e-10	1.1978e-11	1.0196e-11	10.9916
GOTERM_CC_DIRECT	GO:0005912~adherens junction	33	4.36508	1.24593e-12	PTPRM, CD99L2, PTPRK, PARK7, PVR, EFNB2, CDH6, SDCBP, CDH3, CDH2, CDH1, DAG1, S100A11, DSP, ANXA1, JUP, ANXA2, RDX, SHROOM3, ADAM10, MSN, FRMD4B, KRT18, CDH11, FAT1, PKP1, MYH9, CDH13, EZR, DSC1, CDH17, DSC2, VCL	756	199	20887	4.58158	8.12322e-10	3.24938e-11	2.76596e-11	10.5582
GOTERM_CC_DIRECT	GO:0005783~endoplasmic reticulum	90	11.9048	3.89675e-11	YWHAE, SRPX, APP, SERPINA1, GDI1, CPQ, PRKCSH, PROS1, RPLP0, CTSZ, PLOD3, PCSK9, DBI, PARK7, HMGB1, PLOD1, NENF, CLU, EEF1B2, MYDGF, SDF4, CLIC1, B2M, SIL1, TGM2, CAST, FGB, PDIA3, FGA, RPS8, HLA-C, HLA-A, SUMF2, TSN, PDIA4, EEF1G, ALDH3A1, RCN1, EEF1D, NPC2, PXDN, CANX, ERP29, CHI3L1, RPL27, CRELD2, PPIB, UBA52, DSC2, S100A7, CES1, VCP, SET, AHCY, ANP32A, CRABP2, SEMA3B, ATP1A1, TFPI, THBS1, HSP…	756	1185	20887	2.09835	2.54068e-08	9.77184e-10	8.31806e-10	9.07998
GOTERM_CC_DIRECT	GO:0031982~vesicle	28	3.7037	3.1982e-10	APP, AHNAK, CD81, GSTP1, GDI2, CST4, CST3, TUBA1C, DPP7, BASP1, CFL1, CLIC1, ANXA1, ANXA2, MSN, MIF, YWHAZ, MYL6, TF, PKM, TAGLN2, EZR, CALM1, TKT, UBA52, GAPDH, PPIA, HSPA1B	756	179	20887	4.32175	2.08523e-07	7.72306e-09	6.57408e-09	8.18217
GOTERM_CC_DIRECT	GO:0000502~proteasome complex	16	2.1164	1.43228e-09	VCP, HSPB1, RAD23A, PSMA7, PSMA5, PSMB6, PSMA6, PSMA3, PSMB4, PSMA4, PSMB5, PSMA1, PSMB2, PSMA2, PSMB3, PSMB1	756	58	20887	7.6216	9.33848e-07	3.33517e-08	2.83899e-08	7.54684
GOTERM_CC_DIRECT	GO:0048471~perinuclear region of cytoplasm	61	8.06878	1.28103e-08	ITGB1, APP, HSP90AB1, CSF1, TFRC, YWHAB, PTPRM, PCSK9, PARK7, CLU, AIFM1, CDH1, LAMP2, CLIC1, TGM2, CTSB, EPHA5, HSP90AA1, ITGA3, NME2, ACTN4, PROCR, S100A6, MCM3, CHI3L1, CDH13, S100A4, LCP1, EZR, PPIB, GAPDH, PLEC, VCP, SET, ANP32A, CNP, EGFR, HSP90B1, THBS3, CLN5, RAP1A, STC2, LMNA, SPP1, FLNA, APOD, S100A14, CHGA, HSPA8, GSDMA, MSN, LAMB1, PRDX6, TF, KRT18, GLB1, APEX1, FAT1, CALR, HSPA1B, LG…	756	761	20887	2.21462	8.35231e-06	2.88012e-07	2.45163e-07	6.61054
GOTERM_CC_DIRECT	GO:0005832~chaperonin-containing T-complex	8	1.0582	2.28059e-08	CCT3, CCT6A, CCT2, TCP1, CCT8, CCT7, CCT5, CCT4	756	11	20887	20.0933	1.48693e-05	4.95648e-07	4.21909e-07	6.37478
GOTERM_CC_DIRECT	GO:0030057~desmosome	11	1.45503	2.60869e-08	DSP, B4GALT1, JUP, CDH2, DSG1, PKP1, UBA1, DSG2, DSG4, DSC1, DSC2	756	28	20887	10.854	1.70085e-05	5.48666e-07	4.67039e-07	6.33065
GOTERM_CC_DIRECT	GO:1990904~ribonucleoprotein complex	27	3.57143	4.63151e-08	TOP2B, RPLP1, RPLP0, HNRNPU, PCBP1, RUVBL2, RUVBL1, RPS3, HSPA8, NPM1, SSB, XRCC5, RPS8, ACTN4, PA2G4, EEF2, ILF2, ILF3, HNRNPK, NCL, HNRNPA2B1, RPL27, PABPC1, HNRNPC, UBA52, GAPDH, HSPA1B	756	210	20887	3.55221	3.0197e-05	9.43669e-07	8.03277e-07	6.09513
GOTERM_CC_DIRECT	GO:0005796~Golgi lumen	19	2.51323	5.16037e-08	APP, TGFB1, F10, PODXL2, SDC4, LUM, PROS1, BGN, MUC5B, HSPG2, MUC5AC, VTN, VCAN, GPC1, DAG1, SDF4, AGRN, FMOD, GAS6	756	107	20887	4.90596	3.36451e-05	1.01956e-06	8.67881e-07	6.06154
GOTERM_CC_DIRECT	GO:0009897~external side of plasma membrane	40	5.29101	1.37679e-07	ITGB1, SEMA7A, B4GALT1, TFRC, ANTXR1, THBS1, ICAM1, ALCAM, PLAU, DAG1, NRCAM, CD14, LDLR, B2M, ICOSLG, CTSB, FGB, EPHA5, FGA, ST14, F10, ITGA3, MCAM, FGG, ATP6AP2, ANXA5, GSR, HLA-C, HLA-A, OSMR, BCAM, AZGP1, CD9, ADAM9, CDH13, P4HB, CALR, ULBP2, MFGE8, ADA	756	429	20887	2.57607	8.97626e-05	2.64019e-06	2.2474e-06	5.64832
GOTERM_CC_DIRECT	GO:0101003~ficolin-1-rich granule membrane	14	1.85185	2.14501e-07	DSP, SERPINB12, GAA, ATP6AP2, PRCP, SERPINB6, LAMP2, TBC1D10C, DSG1, PKP1, SIRPA, CD58, DSC1, CD55	756	61	20887	6.34092	0.000139845	3.99584e-06	3.40137e-06	5.46835
GOTERM_CC_DIRECT	GO:0005886~plasma membrane	265	35.0529	2.78913e-07	EPHB6, APP, SPARC, TFRC, SERPINE1, SPINT2, ENO1, F11R, ENO2, ANTXR1, ICAM1, C4B, ALCAM, VSIG2, DPYSL2, BSG, DAG1, TBC1D10C, VSTM1, PRSS8, B2M, ICOSLG, EPHA5, ACTN1, HLA-C, HLA-A, ACTN4, MIF, HSPG2, DKK1, BCAM, SPINT1, CD109, TYRO3, EZR, UBA52, MACF1, SDC4, CD99L2, IQGAP2, PRDX3, C3, TGOLN2, FLRT3, APOH, NEU1, S100A12, APOE, CD14, APOB, IGHA1, ST14, GSDMA, JUP, CADM1, XRCC5, MCAM, RDX, LRRN4, FN1,…	756	5592	20887	1.30928	0.000181834	5.05142e-06	4.2999e-06	5.36654
GOTERM_CC_DIRECT	GO:0019773~proteasome core complex, alpha-subunit complex	7	0.925926	8.64977e-07	PSMA5, PSMA6, PSMA3, PSMA4, PSMA1, PSMA2, PSMA7	756	11	20887	17.5816	0.000563806	1.52423e-05	1.29747e-05	4.8869
GOTERM_CC_DIRECT	GO:0016020~membrane	240	31.746	1.17157e-06	EPHB6, APP, EIF4A1, SPARC, TFRC, HNRNPU, SPINT2, ENO1, ENO2, ICAM1, RPS16, VSIG2, RPS18, DPYSL2, BSG, STMN1, DAG1, TBC1D10C, VSTM1, PTGFRN, B2M, ICOSLG, RPS12, EPHA5, HLA-C, HLA-A, HSPG2, MYL6, BCAM, CCDC80, DDX39A, SPINT1, PAPPA, TYRO3, RPL27, PFN1, EZR, CUTA, MACF1, SDC4, IQGAP2, TGOLN2, LDHB, LDHA, PCBP1, NEU1, APOE, CTSA, ST14, XRCC6, CADM4, GSDMA, XRCC5, MCAM, PA2G4, PAICS, PRDX6, COL1A1, CS…	756	5048	20887	1.31355	0.00076357	2.01016e-05	1.7111e-05	4.76672
GOTERM_CC_DIRECT	GO:0005581~collagen trimer	16	2.1164	2.97806e-06	COL18A1, PCOLCE2, COL14A1, COL11A1, COL12A1, PLOD3, PLOD1, COL1A1, COL2A1, COL1A2, COL5A1, RPS18, COL6A2, COL5A2, COL6A1, TIMP1	756	100	20887	4.42053	0.00193981	4.97871e-05	4.23801e-05	4.37284
GOTERM_CC_DIRECT	GO:0016342~catenin complex	11	1.45503	3.63373e-06	CDH6, CDH3, JUP, CDH2, CDH1, CDH11, FAT1, CDH13, PCDH1, CDH17, DSC1	756	45	20887	6.75359	0.00236639	5.92298e-05	5.0418e-05	4.29741
GOTERM_CC_DIRECT	GO:0030054~cell junction	22	2.91005	4.38201e-06	MACF1, ITGB4, ACTN1, LSR, PTPRK, ACTN4, F11R, EGFR, CDH6, CDH3, RAP1A, CDH2, CDH1, BASP1, FLRT3, NEU1, NAMPT, DSG2, LCP1, PCDH1, SPTAN1, CDH17	756	187	20887	3.25039	0.002853	6.96847e-05	5.93175e-05	4.22682
GOTERM_CC_DIRECT	GO:0042627~chylomicron	7	0.925926	5.12138e-06	APOH, APOA2, APOA1, APOA4, LSR, APOE, APOB	756	14	20887	13.8142	0.00333358	7.95034e-05	6.76754e-05	4.16957
GOTERM_CC_DIRECT	GO:0016323~basolateral plasma membrane	27	3.57143	5.58269e-06	B4GALT1, LRP1, TFRC, CD81, SLC3A2, ATP1A1, EGFR, GM2A, CDH2, EPCAM, BSG, DAG1, LDLR, CA12, DSP, ST14, HSP90AA1, ANXA1, CADM1, ANXA2, ITGA3, MSN, SLC7A5, ADAM9, EZR, CDH17, CD44	756	269	20887	2.7731	0.00363331	8.46492e-05	7.20557e-05	4.14233
GOTERM_CC_DIRECT	GO:0034361~very-low-density lipoprotein particle	8	1.0582	5.852e-06	APOM, APOH, APOA2, APOA1, APOA4, LSR, APOE, APOB	756	21	20887	10.5251	0.00380824	8.6716e-05	7.3815e-05	4.13186
GOTERM_CC_DIRECT	GO:0098637~protein complex involved in cell-matrix adhesion	6	0.793651	6.79907e-06	VTN, PLAU, LAMA1, LAMB1, LAMC1, NID1	756	9	20887	18.4189	0.00442319	9.85109e-05	8.38551e-05	4.07647
GOTERM_CC_DIRECT	GO:0005911~cell-cell junction	22	2.91005	7.20775e-06	APP, JUP, CADM1, LAMA1, ACTN1, PTPRM, PTPRJ, PTPRK, F11R, HSPG2, ACTG1, BCAM, CDH2, FLRT3, PTK7, FSCN1, FAT1, DSG1, FLNA, DSG2, PCDH1, VCL	756	193	20887	3.14934	0.00468844	0.000102162	8.6963e-05	4.06067
GOTERM_CC_DIRECT	GO:0034362~low-density lipoprotein particle	7	0.925926	8.27453e-06	APOM, APOA1, APOA4, LSR, APOE, APOB, LDLR	756	15	20887	12.8932	0.00538049	0.000114787	9.77099e-05	4.01006
GOTERM_CC_DIRECT	GO:0032991~protein-containing complex	49	6.48148	9.60773e-06	B4GALT1, HSP90AB1, GDI1, CLSTN3, CLTC, HNRNPU, F11R, CLU, COMP, YWHAQ, CEP290, TGM3, HSP90AA1, TUBB, RAD23A, ACTN4, DDB1, COL6A2, COL6A1, CAT, MYH9, UBE2V1, EZR, PPIB, PPIA, VCL, LTF, VCP, SET, ATP1A1, EGFR, HSPD1, HSP90B1, PRDX3, C3, STIP1, RBBP4, NPM1, XRCC6, HSPA5, XRCC5, SOD1, NASP, CD9, P4HB, HNRNPC, CALM1, RAN, HSPA1B	756	684	20887	1.97922	0.00624469	0.000130505	0.000111089	3.95433
GOTERM_CC_DIRECT	GO:1903561~extracellular vesicle	19	2.51323	1.71068e-05	FGB, FGA, PDCD6IP, SERPINE2, TFRC, COL12A1, CLTC, APOA1, APOA4, ATP1A1, TUBB4B, SDCBP, PKM, COL6A2, CD9, APOE, MFGE8, SPTAN1, VCL	756	158	20887	3.32239	0.0110917	0.000227625	0.00019376	3.71274
GOTERM_CC_DIRECT	GO:0042383~sarcolemma	15	1.98413	3.12265e-05	ITGB1, ANXA1, ANXA2, AHNAK, ANXA5, DYSF, BGN, ATP1A1, CDH2, COL6A2, BSG, COL6A1, DAG1, VCL, PLEC	756	107	20887	3.87313	0.0201542	0.000407194	0.000346615	3.46015
GOTERM_CC_DIRECT	GO:0030175~filopodium	13	1.71958	3.27165e-05	ITGB1, B4GALT1, RDX, MSN, IQGAP2, ACTA1, KITLG, PODXL, FSCN1, DAG1, FAT1, LCP1, EZR	756	81	20887	4.43417	0.0211056	0.000418258	0.000356032	3.44851
GOTERM_CC_DIRECT	GO:0019774~proteasome core complex, beta-subunit complex	6	0.793651	3.90287e-05	PSMB6, PSMB4, PSMB5, PSMB2, PSMB3, PSMB1	756	12	20887	13.8142	0.0251262	0.00048936	0.000416557	3.38033
GOTERM_CC_DIRECT	GO:0030141~secretory granule	14	1.85185	4.12298e-05	SRGN, CHGA, TGFB1, MPO, THBS1, FSTL4, KLK11, HSPD1, KLK6, COL1A1, CTSG, SPRR2A, LACRT, LTF	756	96	20887	4.02913	0.0265243	0.000507204	0.000431746	3.36477
GOTERM_CC_DIRECT	GO:0043231~intracellular membrane-bounded organelle	58	7.67196	4.71717e-05	SERPINA1, SPARC, TFRC, CPQ, PRKCSH, HEXA, CTSZ, PTPRK, MPO, CLU, GM2A, TFG, CTSL, BSG, LAMP2, DAG1, CTSH, QSOX1, CTSG, SPTAN1, ICOSLG, CTSC, RPS12, G6PD, GAA, ADAM10, RAD23A, PLA2G15, SLC7A5, PSMA4, CAT, PRTN3, DSG2, PPIB, GAPDH, PPIA, PPIC, VCP, PRCP, HSPA13, PRDX3, VTN, GANAB, DPP7, PODXL, NEU1, PSAP, APOB, PCDH1, CTSA, HSPA5, FUCA1, CBX1, MUC5B, LRG1, GLB1, AXL, ULBP2	756	915	20887	1.7513	0.0302885	0.000569554	0.00048482	3.31442
GOTERM_CC_DIRECT	GO:0045121~membrane raft	21	2.77778	8.60614e-05	ITGB1, APP, ANXA2, AHNAK, TUBB, PARK7, ATP1A1, EGFR, ICAM1, LDHB, SDCBP, TUBA1C, EFNB1, PODXL, GPC1, PGK1, TPP1, CD14, CTSD, CD55, VCL	756	211	20887	2.74974	0.0545691	0.00102022	0.000868438	3.06126
GOTERM_CC_DIRECT	GO:0002199~zona pellucida receptor complex	5	0.661376	0.000105543	CCT3, CCT2, TCP1, CCT8, CCT4	756	8	20887	17.2677	0.0665034	0.00120727	0.00102766	2.98815
GOTERM_CC_DIRECT	GO:0005577~fibrinogen complex	5	0.661376	0.000105543	FGB, FGA, FGG, FN1, THBS1	756	8	20887	17.2677	0.0665034	0.00120727	0.00102766	2.98815
GOTERM_CC_DIRECT	GO:0030864~cortical actin cytoskeleton	11	1.45503	0.000121256	MACF1, GSN, CDH2, CDH1, ACTN1, RDX, COTL1, SHROOM3, DSTN, ACTN4, SPTAN1	756	66	20887	4.60472	0.0760189	0.00136308	0.00116029	2.93543
GOTERM_CC_DIRECT	GO:0022626~cytosolic ribosome	13	1.71958	0.000144016	RPS8, RPLP1, RPLP0, RPSA, RPS25, RPS16, RPS18, RPS3, RPL27, RPS20, APOD, UBA52, RPS12	756	94	20887	3.82094	0.0896311	0.0015915	0.00135473	2.86815
GOTERM_CC_DIRECT	GO:0034364~high-density lipoprotein particle	7	0.925926	0.000168403	APOM, APOH, APOA2, APOA1, APOA4, APOE, PLTP	756	24	20887	8.05826	0.103994	0.00182998	0.00155773	2.80751
GOTERM_CC_DIRECT	GO:1904090~peptidase inhibitor complex	4	0.529101	0.000183112	VTN, CSTA, SERPINE1, CTSB	756	4	20887	27.6283	0.112547	0.0019572	0.00166602	2.77832
GOTERM_CC_DIRECT	GO:0031091~platelet alpha granule	6	0.793651	0.000190786	FGB, FGA, SPARC, SERPINE2, FGG, THBS1	756	16	20887	10.3606	0.116977	0.00200633	0.00170784	2.76755
GOTERM_CC_DIRECT	GO:0005790~smooth endoplasmic reticulum	7	0.925926	0.000214851	APP, ERP29, HYOU1, CALR, APOB, PPIB, HSP90B1	756	25	20887	7.73593	0.130727	0.00222353	0.00189273	2.72291
GOTERM_CC_DIRECT	GO:0015629~actin cytoskeleton	24	3.1746	0.0002437	MACF1, GSN, AHNAK, TPM3, DSTN, ACTN4, IQGAP2, ACTG1, ACTA1, ABLIM1, MARCKS, CDH1, AXL, CROCC, CFL1, FSCN1, FLNA, MYH9, FLNB, TAGLN2, LCP1, HNRNPC, ALDOA, EZR	756	281	20887	2.35971	0.146929	0.0024827	0.00211334	2.67503
GOTERM_CC_DIRECT	GO:0071013~catalytic step 2 spliceosome	13	1.71958	0.000285694	SF3B2, PPIL1, SF3B3, ALYREF, HNRNPU, ILF2, HNRNPK, SNRPD1, HNRNPA2B1, PABPC1, HNRNPC, PPIL3, HNRNPA1L2	756	101	20887	3.55612	0.169975	0.00286573	0.00243939	2.61272
GOTERM_CC_DIRECT	GO:0042824~MHC class I peptide loading complex	5	0.661376	0.00029877	PDIA3, NCR3LG1, HLA-A, CALR, B2M	756	10	20887	13.8142	0.177023	0.00295148	0.00251238	2.59991
GOTERM_CC_DIRECT	GO:0005794~Golgi apparatus	63	8.33333	0.000362533	APP, SERPINA1, B4GALT1, GDI1, CPQ, GDI2, PLOD3, PCSK9, DBI, MSLN, CLU, IPO5, MYDGF, CDH1, CTSL, SDF4, QSOX1, FAM3C, PTGFRN, NEO1, B2M, RPS12, IGFBP1, SRGN, AHSG, HLA-C, ADAM10, SERPINB9, RAD23A, HLA-A, ATRN, TCP1, CRELD2, CD44, MACF1, CANT1, LRP1, ATP1A1, CLN5, CST3, TGOLN2, STIP1, GANAB, DPP7, MGAT5, STC2, LMAN2, SPP1, CD14, APOE, LDLR, AOC3, GDF15, GOLM1, KLK11, B4GAT1, GLB1, FASN, CALU, NUCB1,…	756	1100	20887	1.58235	0.210547	0.00352794	0.00300308	2.52243
GOTERM_CC_DIRECT	GO:0044297~cell body	11	1.45503	0.000396732	CCT3, CCT2, ACTA1, PGRMC1, TUBB, TCP1, PARK7, CCT8, CCT7, CCT5, CCT4	756	76	20887	3.99883	0.227962	0.00380396	0.00323804	2.48972
GOTERM_CC_DIRECT	GO:0034663~endoplasmic reticulum chaperone complex	5	0.661376	0.000456086	HSPA5, HYOU1, P4HB, PPIB, HSP90B1	756	11	20887	12.5583	0.25728	0.00430969	0.00366852	2.43551
GOTERM_CC_DIRECT	GO:0022627~cytosolic small ribosomal subunit	9	1.19048	0.000516826	RPS25, RPS16, RPS8, RPS18, RPS3, RPS20, RPSA, UBA52, RPS12	756	52	20887	4.78182	0.286132	0.00481387	0.00409769	2.38746
GOTERM_CC_DIRECT	GO:0030027~lamellipodium	18	2.38095	0.000748219	ITGB1, GSN, RDX, NME2, PTPRM, IQGAP2, ACTA1, ABLIM1, KITLG, CDH2, CDH1, PODXL, CFL1, FSCN1, DAG1, FAT1, PABPC1, P4HB	756	195	20887	2.55031	0.38616	0.00687097	0.00584875	2.23294
GOTERM_CC_DIRECT	GO:0030669~clathrin-coated endocytic vesicle membrane	10	1.32275	0.00100803	TGOLN2, TF, TFRC, CLTC, CD9, APOE, APOB, AREG, LDLR, EGFR	756	71	20887	3.89131	0.481889	0.00912826	0.00777022	2.10957
GOTERM_CC_DIRECT	GO:0005903~brush border	9	1.19048	0.00108858	MYL6, ACTN1, MYH9, FLNA, FLNB, EZR, CLIC1, VCL, PLEC	756	58	20887	4.28715	0.508425	0.00972266	0.00827619	2.08217
GOTERM_CC_DIRECT	GO:0001772~immunological synapse	8	1.0582	0.00122818	ALCAM, PDCD6IP, CD81, ARHGDIA, MYH9, PTPRJ, EZR, ICAM1	756	46	20887	4.80492	0.551238	0.0108212	0.00921133	2.03568
GOTERM_CC_DIRECT	GO:0005856~cytoskeleton	34	4.49735	0.00125335	MACF1, HSPB1, CLU, ACTG1, AKAP12, SDCBP, BASP1, ARHGDIA, DPYSL2, DAG1, S100A12, CCT3, TPM4, JUP, TPM3, TUBB, RDX, SHROOM3, MSN, FRMD4B, TUBB4B, TUBA4A, KITLG, KRT18, FSCN1, ALDOC, VIM, P4HB, EZR, PFN1, S100A9, GAPDH, S100A8, VCL	756	518	20887	1.81344	0.558552	0.0108958	0.00927477	2.0327
GOTERM_CC_DIRECT	GO:0001725~stress fiber	11	1.45503	0.00138923	ACTA1, ABLIM1, TPM4, TPM3, ACTN1, FSCN1, MYH9, FLNB, LCP1, ACTN4, MYH6	756	89	20887	3.41473	0.596027	0.0119181	0.010145	1.99375
GOTERM_CC_DIRECT	GO:0043235~receptor complex	19	2.51323	0.00142999	ITGB1, DDR1, PIGR, NRP1, APP, LRP1, ITGB4, ITGA3, LOXL4, PTPRJ, PTPRK, OSMR, PTPRF, EGFR, AXL, PTK7, TYRO3, MET, LDLR	756	225	20887	2.33306	0.606637	0.0121085	0.0103071	1.98686
GOTERM_CC_DIRECT	GO:0030424~axon	27	3.57143	0.0014926	APP, NRP1, GDI1, SEMA3A, ATP1A1, PARK7, PTPRF, ACTG1, C4B, ALCAM, BSG, NRCAM, EPHA5, TGFB2, TGFB1, ANXA3, ATP6AP2, ADAM10, L1CAM, HSPG2, PTK7, ALDH1A1, PXDN, CNTN1, VIM, TNFRSF21, PLEC	756	380	20887	1.96306	0.622394	0.0124766	0.0106204	1.97386
GOTERM_CC_DIRECT	GO:0071735~IgG immunoglobulin complex	5	0.661376	0.0016807	IGHG1, IGHG2, IGKC, IGLC6, IGHA1	756	15	20887	9.20944	0.666042	0.0136977	0.0116599	1.93331
GOTERM_CC_DIRECT	GO:0098797~plasma membrane protein complex	5	0.661376	0.0016807	AHNAK, LRP1, ANXA2, NEO1, HSPG2	756	15	20887	9.20944	0.666042	0.0136977	0.0116599	1.93331
GOTERM_CC_DIRECT	GO:0034366~spherical high-density lipoprotein particle	4	0.529101	0.00229882	APOM, APOA2, APOA1, CLU	756	8	20887	13.8142	0.776994	0.0185041	0.0157512	1.80269
GOTERM_CC_DIRECT	GO:0016363~nuclear matrix	13	1.71958	0.00267873	AHCTF1, SPARC, ANXA2, HNRNPU, PSMA6, KRT18, BASP1, RUVBL2, LMNA, HNRNPA2B1, CFL1, RUVBL1, VIM	756	130	20887	2.76283	0.826031	0.0212214	0.0180642	1.74318
GOTERM_CC_DIRECT	GO:0032432~actin filament bundle	5	0.661376	0.00276659	MARCKS, FLNA, PLS3, LCP1, SPTAN1	756	17	20887	8.12597	0.835742	0.0212214	0.0180642	1.74318
GOTERM_CC_DIRECT	GO:0031092~platelet alpha granule membrane	5	0.661376	0.00276659	SPARC, PCDH7, CD109, APLP2, CD9	756	17	20887	8.12597	0.835742	0.0212214	0.0180642	1.74318
GOTERM_CC_DIRECT	GO:0042571~immunoglobulin complex, circulating	5	0.661376	0.00276659	IGHM, IGHG1, IGHG2, NCR3LG1, IGHA1	756	17	20887	8.12597	0.835742	0.0212214	0.0180642	1.74318
GOTERM_CC_DIRECT	GO:0001726~ruffle	11	1.45503	0.0030865	ITGB1, PODXL, ACTN1, FSCN1, S100A6, NME2, MYH9, LCP1, FRMD4B, EZR, S100A11	756	99	20887	3.06981	0.866748	0.0234	0.0199187	1.70074
GOTERM_CC_DIRECT	GO:0005916~fascia adherens	4	0.529101	0.00335596	DSP, CDH2, ACTN1, VCL	756	9	20887	12.2792	0.888281	0.0251504	0.0214087	1.66941
GOTERM_CC_DIRECT	GO:0043034~costamere	5	0.661376	0.00345637	SDC4, AHNAK, DAG1, VCL, PLEC	756	18	20887	7.67453	0.895383	0.0256085	0.0217987	1.66157
GOTERM_CC_DIRECT	GO:0043259~laminin-10 complex	3	0.396825	0.00382069	LAMA5, LAMB1, LAMC1	756	3	20887	27.6283	0.917575	0.0274639	0.0233781	1.63119
GOTERM_CC_DIRECT	GO:0005606~laminin-1 complex	3	0.396825	0.00382069	LAMA1, LAMB1, LAMC1	756	3	20887	27.6283	0.917575	0.0274639	0.0233781	1.63119
GOTERM_CC_DIRECT	GO:0030667~secretory granule membrane	11	1.45503	0.00383316	B4GALT1, FABP5, HLA-C, CPE, CD14, CD58, IQGAP2, PAM, CD44, CD55, SERPINB6	756	102	20887	2.97952	0.918244	0.0274639	0.0233781	1.63119
GOTERM_CC_DIRECT	GO:0005884~actin filament	11	1.45503	0.00411152	ACTA1, ANXA1, TPM4, TPM3, ACTN1, COTL1, FLNA, PLS3, LCP1, EZR, ACTG1	756	103	20887	2.9506	0.931863	0.0291068	0.0247765	1.60596
GOTERM_CC_DIRECT	GO:0016324~apical plasma membrane	27	3.57143	0.00415174	SLC3A2, ATP1A1, EGFR, GM2A, CDH2, EPCAM, CTSL, PODXL, LDLR, CTSB, CA12, HSP90AA1, ANXA1, RDX, IGFBP2, AKR1A1, FN1, SHROOM3, MSN, OSMR, SLC7A5, TF, FAT1, DSG1, DSG2, EZR, CD44	756	410	20887	1.81943	0.933634	0.0291068	0.0247765	1.60596
GOTERM_CC_DIRECT	GO:0005902~microvillus	9	1.19048	0.00517152	AOC3, TGFB1, CNP, RDX, FSCN1, MSN, IQGAP2, EZR, CD44	756	74	20887	3.3602	0.965972	0.0358705	0.030534	1.51522
GOTERM_CC_DIRECT	GO:0044295~axonal growth cone	6	0.793651	0.0054534	HSP90AA1, HSP90AB1, FLRT3, FLNA, L1CAM, NEO1	756	32	20887	5.18031	0.971713	0.0370755	0.0315597	1.50087
GOTERM_CC_DIRECT	GO:0005769~early endosome	22	2.91005	0.00545897	AOC3, NRP1, APP, SERPINB1, ANXA1, LRP1, ANXA2, TFRC, DYSF, APOA2, APOA1, PCSK9, APOA4, HSPD1, NME1, PRDX3, TF, RAP1A, APOE, APOB, LDLR, LTF	756	315	20887	1.9296	0.971816	0.0370755	0.0315597	1.50087
GOTERM_CC_DIRECT	GO:0002102~podosome	6	0.793651	0.00623961	HNRNPK, GSN, TPM4, FSCN1, LCP1, VCL	756	33	20887	5.02333	0.983109	0.0415125	0.0353366	1.45178
GOTERM_CC_DIRECT	GO:0101031~protein folding chaperone complex	6	0.793651	0.00623961	HSPA8, STIP1, HSP90AB1, RUVBL2, RUVBL1, HSPB1	756	33	20887	5.02333	0.983109	0.0415125	0.0353366	1.45178
GOTERM_CC_DIRECT	GO:0014704~intercalated disc	7	0.925926	0.00736856	ITGB1, DSP, JUP, CDH2, DSG2, DSC2, YWHAH	756	48	20887	4.02913	0.99195	0.0481464	0.0409836	1.38739
GOTERM_CC_DIRECT	GO:0042583~chromaffin granule	3	0.396825	0.00745827	CHGA, CTSL, CLU	756	4	20887	20.7212	0.992411	0.0481464	0.0409836	1.38739
GOTERM_CC_DIRECT	GO:0005592~collagen type XI trimer	3	0.396825	0.00745827	COL2A1, COL11A1, COL5A2	756	4	20887	20.7212	0.992411	0.0481464	0.0409836	1.38739
GOTERM_CC_DIRECT	GO:0098978~glutamatergic synapse	27	3.57143	0.00807627	LAMA5, NRP1, VCP, CLSTN3, SEMA3A, CLSTN1, IL1RAP, EFNB2, CDH6, EFNB1, RAP1A, FLRT3, CDH1, SLITRK4, DAG1, FLNA, NRCAM, APOE, HSPA8, ITGA3, SEMA4B, ACTN1, ADAM10, YWHAZ, CDH11, SPARCL1, PFN1	756	432	20887	1.72677	0.994944	0.0513061	0.0436731	1.35979
GOTERM_CC_DIRECT	GO:0005614~interstitial matrix	4	0.529101	0.0081051	CCDC80, COL14A1, ABI3BP, VWA1	756	12	20887	9.20944	0.995039	0.0513061	0.0436731	1.35979
GOTERM_CC_DIRECT	GO:0001931~uropod	4	0.529101	0.0102568	BST1, MYH9, MSN, EZR	756	13	20887	8.50102	0.998796	0.0636901	0.0542147	1.26588
GOTERM_CC_DIRECT	GO:0005587~collagen type IV trimer	4	0.529101	0.0102568	COL1A1, COL1A2, COL6A2, COL5A2	756	13	20887	8.50102	0.998796	0.0636901	0.0542147	1.26588
GOTERM_CC_DIRECT	GO:0032587~ruffle membrane	10	1.32275	0.0115889	ITGB1, MACF1, CFL1, RPS3, SH3BGRL3, PTPRJ, LCP1, EZR, EGFR, NME1	756	102	20887	2.70866	0.9995	0.0712827	0.0606778	1.21697
GOTERM_CC_DIRECT	GO:0097180~serine protease inhibitor complex	3	0.396825	0.0121335	PLAU, SERPINE1, SERPINB6	756	5	20887	16.577	0.999651	0.0732503	0.0623526	1.20515
GOTERM_CC_DIRECT	GO:0036021~endolysosome lumen	3	0.396825	0.0121335	CTSL, CTSB, LGMN	756	5	20887	16.577	0.999651	0.0732503	0.0623526	1.20515
GOTERM_CC_DIRECT	GO:0031089~platelet dense granule lumen	4	0.529101	0.0127082	LGALS3BP, ECM1, APOH, FAM3C	756	14	20887	7.8938	0.999761	0.0760159	0.0647068	1.18905
GOTERM_CC_DIRECT	GO:0009925~basal plasma membrane	8	1.0582	0.0151279	SLC7A5, TF, ITGB4, CD81, SLC3A2, SLC1A5, MET, EGFR	756	72	20887	3.06981	0.999952	0.0896672	0.0763271	1.11732
GOTERM_CC_DIRECT	GO:0005773~vacuole	4	0.529101	0.0154651	CPA2, GLB1, GGH, PRCP	756	15	20887	7.36755	0.999961	0.0908398	0.0773253	1.11168
GOTERM_CC_DIRECT	GO:0045202~synapse	29	3.83598	0.0171112	ITGB1, APP, CNP, GDI2, SLC3A2, CLU, ACTG1, C4B, CALB2, EFNB1, PGRMC1, RPS16, SRPX2, YWHAQ, GPC1, FGB, NQO1, CADM1, AKR1A1, APOA4, EEF2, PSMA3, VCAN, FABP5, ALDH1A1, RPL27, RPS20, AGRN, UBA52	756	505	20887	1.58658	0.999987	0.0996118	0.0847922	1.07164
GOTERM_CC_DIRECT	GO:0060473~cortical granule	3	0.396825	0.0177668	HEXB, MYH9, CALR	756	6	20887	13.8142	0.999992	0.101613	0.0864961	1.063
GOTERM_CC_DIRECT	GO:0071753~IgM immunoglobulin complex	3	0.396825	0.0177668	IGHM, IGKC, IGLC6	756	6	20887	13.8142	0.999992	0.101613	0.0864961	1.063
GOTERM_CC_DIRECT	GO:0035577~azurophil granule membrane	7	0.925926	0.0194174	PIGR, MANBA, B4GALT1, GAA, LAMP2, PSAP, PRCP	756	59	20887	3.27793	0.999997	0.110088	0.0937099	1.02821
GOTERM_CC_DIRECT	GO:0071944~cell periphery	7	0.925926	0.0209373	KRT18, ITGA3, RDX, NME2, MSN, EZR, CLU	756	60	20887	3.2233	0.999999	0.117682	0.100174	0.999244
GOTERM_CC_DIRECT	GO:0045177~apical part of cell	8	1.0582	0.0225833	APP, CDH2, CA2, RDX, MSN, EZR, LDLR, LGMN	756	78	20887	2.83367	1	0.125849	0.107126	0.970105
GOTERM_CC_DIRECT	GO:0071745~IgA immunoglobulin complex	3	0.396825	0.024283	IGKC, IGLC6, IGHA1	756	7	20887	11.8407	1	0.134174	0.114212	0.942288
GOTERM_CC_DIRECT	GO:0031143~pseudopodium	4	0.529101	0.0256003	CNP, ACTN1, MSN, ACTN4	756	18	20887	6.13962	1	0.140264	0.119396	0.923009
GOTERM_CC_DIRECT	GO:0005793~endoplasmic reticulum-Golgi intermediate compartment	8	1.0582	0.0271271	MYDGF, HSPA5, LMAN2, FN1, NUCB1, HMGB1, P4HB, NUCB2	756	81	20887	2.72872	1	0.14739	0.125463	0.901485
GOTERM_CC_DIRECT	GO:0005840~ribosome	10	1.32275	0.027389	RPS25, PSMA6, RPS18, RPLP1, APEX1, RPS3, RPL27, CALR, EEF2, UBA52	756	118	20887	2.34138	1	0.147584	0.125627	0.900916
GOTERM_CC_DIRECT	GO:0005874~microtubule	20	2.6455	0.0285536	CCT3, MACF1, HSPA8, CCT2, CNP, TUBB, SHROOM3, TBCA, IQGAP2, TUBB4B, TUBA4A, CCT6A, TUBA1C, DPYSL2, TCP1, STMN1, CCT8, CCT7, CCT5, CCT4	756	326	20887	1.69499	1	0.152361	0.129694	0.88708
GOTERM_CC_DIRECT	GO:0030134~COPII-coated ER to Golgi transport vesicle	6	0.793651	0.0289767	APP, SERPINA1, LMAN2, CTSZ, PCSK9, CTSC	756	48	20887	3.45354	1	0.152361	0.129694	0.88708
GOTERM_CC_DIRECT	GO:0030017~sarcomere	6	0.793651	0.0289767	PSMA6, ACTA1, MMP2, CALM1, MYH4, MYH6	756	48	20887	3.45354	1	0.152361	0.129694	0.88708
GOTERM_CC_DIRECT	GO:0016460~myosin II complex	5	0.661376	0.0301892	MYL6, MYH9, CALM1, MYH4, MYH6	756	33	20887	4.18611	1	0.156217	0.132976	0.876225
GOTERM_CC_DIRECT	GO:0043209~myelin sheath	5	0.661376	0.0301892	HSP90AA1, GDI1, CA2, CALM1, PLEC	756	33	20887	4.18611	1	0.156217	0.132976	0.876225
GOTERM_CC_DIRECT	GO:0036464~cytoplasmic ribonucleoprotein granule	8	1.0582	0.0304793	SERPINB1, NCL, PCBP1, TUBB, RPLP0, HNRNPU, CTSH, PABPC1	756	83	20887	2.66297	1	0.156476	0.133197	0.875506
GOTERM_CC_DIRECT	GO:0031965~nuclear membrane	17	2.24868	0.0310364	AHCTF1, AMBP, ITGB4, NUDT1, NUTF2, APEH, EGFR, IPO5, KLK6, SDCBP, SUMO1, SCRN1, LMNA, CANX, GAPDH, CLIC1, KPNB1	756	264	20887	1.7791	1	0.157331	0.133924	0.87314
GOTERM_CC_DIRECT	GO:0097524~sperm plasma membrane	3	0.396825	0.031611	HSP90AA1, HSP90B1, HSPD1	756	8	20887	10.3606	1	0.157331	0.133924	0.87314
GOTERM_CC_DIRECT	GO:0030056~hemidesmosome	3	0.396825	0.031611	MACF1, ITGB4, PLEC	756	8	20887	10.3606	1	0.157331	0.133924	0.87314
GOTERM_CC_DIRECT	GO:1990712~HFE-transferrin receptor complex	3	0.396825	0.031611	TF, TFRC, B2M	756	8	20887	10.3606	1	0.157331	0.133924	0.87314
GOTERM_CC_DIRECT	GO:0120293~dynein axonemal particle	4	0.529101	0.0339147	STIP1, HSP90AB1, RUVBL2, RUVBL1	756	20	20887	5.52566	1	0.167518	0.142596	0.845893
GOTERM_CC_DIRECT	GO:0043025~neuronal cell body	22	2.91005	0.034755	EPHA5, NQO1, TGFB2, HSP90AA1, TGFB1, HSP90AB1, GDI1, ANXA3, L1CAM, HSPG2, PTPRF, SOD1, C4B, AKAP12, PGRMC1, UCHL1, ALCAM, PTK7, APOD, SERPINI1, APOE, APOB	756	378	20887	1.608	1	0.170378	0.14503	0.838541
GOTERM_CC_DIRECT	GO:0030016~myofibril	5	0.661376	0.0365221	PSMA6, COL6A1, MYH4, MYH6, ACTG1	756	35	20887	3.9469	1	0.177705	0.151267	0.820256
GOTERM_CC_DIRECT	GO:0042612~MHC class I protein complex	3	0.396825	0.0396839	HLA-C, HLA-A, B2M	756	9	20887	9.20944	1	0.191658	0.163145	0.787427
GOTERM_CC_DIRECT	GO:0070161~anchoring junction	6	0.793651	0.0449654	RAP1A, HNRNPK, ACTN1, SLC3A2, ACTN4, ADA	756	54	20887	3.06981	1	0.21557	0.183499	0.736367
GOTERM_CC_DIRECT	GO:0033018~sarcoplasmic reticulum lumen	3	0.396825	0.0484383	CALU, CALR, HSP90B1	756	10	20887	8.28849	1	0.228853	0.194806	0.710397
GOTERM_CC_DIRECT	GO:0042582~azurophil granule	3	0.396825	0.0484383	HEXB, HEXA, MPO	756	10	20887	8.28849	1	0.228853	0.194806	0.710397
GOTERM_CC_DIRECT	GO:0031594~neuromuscular junction	8	1.0582	0.0489715	ITGB1, LAMA5, APP, SERPINE2, ITGA3, MYH9, SPOCK1, LAMC1	756	92	20887	2.40246	1	0.229708	0.195534	0.708778
GOTERM_CC_DIRECT	GO:0042995~cell projection	13	1.71958	0.0497802	MACF1, ACTN1, ARPC4, ACTN4, ATP1A1, HNRNPK, SPP1, CCT8, EZR, SPTAN1, CD44, VCL, CCT4	756	194	20887	1.85138	1	0.231833	0.197343	0.704779
GOTERM_CC_DIRECT	GO:0032993~protein-DNA complex	5	0.661376	0.0513099	XRCC6, NPM1, JUP, XRCC5, POLR2H	756	39	20887	3.54209	1	0.237263	0.201964	0.694725
GOTERM_CC_DIRECT	GO:0044194~cytolytic granule	3	0.396825	0.0578146	SRGN, SERPINB1, CALR	756	11	20887	7.53499	1	0.265458	0.225965	0.645958
GOTERM_CC_DIRECT	GO:0005765~lysosomal membrane	22	2.91005	0.0612005	HSPA8, LRP1, ANXA2, AHNAK, PRMT1, GAA, ATP6AP2, PCSK9, SLC3A2, HLA-A, CP, VASN, CLN5, SLC7A5, COL6A1, LAMP2, NEU1, PSAP, UBA1, CTSD, UBA52, B2M	756	403	20887	1.50825	1	0.27904	0.237526	0.624288
GOTERM_CC_DIRECT	GO:0097060~synaptic membrane	5	0.661376	0.0642441	ITGB1, SRPX2, FLRT3, ITGA3, ADAM10	756	42	20887	3.28908	1	0.290883	0.247608	0.606236
GOTERM_CC_DIRECT	GO:0044291~cell-cell contact zone	4	0.529101	0.0660425	CADM4, AHNAK, PCDH9, VCL	756	26	20887	4.25051	1	0.296697	0.252556	0.597642
GOTERM_CC_DIRECT	GO:0016328~lateral plasma membrane	8	1.0582	0.070354	ANXA1, CDH1, EPCAM, CD81, BSG, DSG1, DSG2, ATP1A1	756	100	20887	2.21026	1	0.296697	0.252556	0.597642
GOTERM_CC_DIRECT	GO:1990660~calprotectin complex	2	0.26455	0.0709888	S100A9, S100A8	756	2	20887	27.6283	1	0.296697	0.252556	0.597642
GOTERM_CC_DIRECT	GO:0034667~integrin alpha3-beta1 complex	2	0.26455	0.0709888	ITGB1, ITGA3	756	2	20887	27.6283	1	0.296697	0.252556	0.597642
GOTERM_CC_DIRECT	GO:0005584~collagen type I trimer	2	0.26455	0.0709888	COL1A1, COL1A2	756	2	20887	27.6283	1	0.296697	0.252556	0.597642
GOTERM_CC_DIRECT	GO:1905379~beta-N-acetylhexosaminidase complex	2	0.26455	0.0709888	HEXB, HEXA	756	2	20887	27.6283	1	0.296697	0.252556	0.597642
GOTERM_CC_DIRECT	GO:1990184~amino acid transport complex	2	0.26455	0.0709888	SLC7A5, SLC3A2	756	2	20887	27.6283	1	0.296697	0.252556	0.597642
GOTERM_CC_DIRECT	GO:0034365~discoidal high-density lipoprotein particle	2	0.26455	0.0709888	APOM, APOE	756	2	20887	27.6283	1	0.296697	0.252556	0.597642
GOTERM_CC_DIRECT	GO:1990666~PCSK9-LDLR complex	2	0.26455	0.0709888	PCSK9, LDLR	756	2	20887	27.6283	1	0.296697	0.252556	0.597642
GOTERM_CC_DIRECT	GO:0098575~lumenal side of lysosomal membrane	2	0.26455	0.0709888	CTSA, HSPA8	756	2	20887	27.6283	1	0.296697	0.252556	0.597642
GOTERM_CC_DIRECT	GO:0034360~chylomicron remnant	2	0.26455	0.0709888	APOE, APOB	756	2	20887	27.6283	1	0.296697	0.252556	0.597642
GOTERM_CC_DIRECT	GO:1990667~PCSK9-AnxA2 complex	2	0.26455	0.0709888	ANXA2, PCSK9	756	2	20887	27.6283	1	0.296697	0.252556	0.597642
GOTERM_CC_DIRECT	GO:0005905~clathrin-coated pit	6	0.793651	0.0771498	APP, TF, LRP1, TFRC, LDLR, HSPD1	756	63	20887	2.63127	1	0.320393	0.272727	0.564272
GOTERM_CC_DIRECT	GO:0034709~methylosome	3	0.396825	0.0782109	SNRPD1, PRMT1, ERH	756	13	20887	6.37576	1	0.322744	0.274728	0.561097
GOTERM_CC_DIRECT	GO:0005938~cell cortex	11	1.45503	0.0818086	FGB, AKAP12, MARCKS, NCL, CTSZ, FSCN1, FLNB, ENO1, PFN1, IQGAP2, EZR	756	167	20887	1.81983	1	0.335467	0.285558	0.544305
GOTERM_CC_DIRECT	GO:0043296~apical junction complex	4	0.529101	0.0858294	CDH1, SHROOM3, PVR, ACTG1	756	29	20887	3.8108	1	0.349755	0.297721	0.526191
GOTERM_CC_DIRECT	GO:0031838~haptoglobin-hemoglobin complex	3	0.396825	0.0891281	HP, HBB, HBA1	756	14	20887	5.92035	1	0.360941	0.307243	0.512518
GOTERM_CC_DIRECT	GO:0033116~endoplasmic reticulum-Golgi intermediate compartment membrane	7	0.925926	0.0910581	SERPINA1, LMAN2, CTSZ, CALR, AREG, CTSC, CD55	756	86	20887	2.24882	1	0.364232	0.310044	0.508576
GOTERM_CC_DIRECT	GO:0030670~phagocytic vesicle membrane	7	0.925926	0.0910581	DMBT1, ANXA3, LAMP2, HLA-C, HLA-A, CALR, B2M	756	86	20887	2.24882	1	0.364232	0.310044	0.508576
GOTERM_CC_DIRECT	GO:0005689~U12-type spliceosomal complex	4	0.529101	0.0929216	SF3B2, SF3B3, SNRPD1, DHX15	756	30	20887	3.68377	1	0.36942	0.31446	0.502434
